# Supplementary material for: Correspondence of aCGH and long-read genome assembly for detection of copy number differences: A proof-of-concept with cichlid genomes
Source: PLoS One. 2021 Oct 7;16(10):e0258193. doi: 10.1371/journal.pone.0258193 (PMC8496808; doi:10.1371/journal.pone.0258193)
Supplement: S1 File — (TXT) [file pone.0258193.s003.txt]

#aCGH vs. Illumina regression

> cor.test( ~ GCloess_weighted_median + log2_OREOMZEB_ILLUMINA,
+           data=filt_multihit_hybe_v_ngs,
+           method = "pearson")

Pearson's product-moment correlation

data:  GCloess_weighted_median and log2_OREOMZEB_ILLUMINA
t = 29.526, df = 9217, p-value < 2.2e-16
alternative hypothesis: true correlation is not equal to 0
95 percent confidence interval:
 0.2751963 0.3124966
sample estimates:
      cor
0.2939584

#aCGH vs. PacBio regression

> cor.test( ~ GCloess_weighted_median + log2_OREOMZEB_PACBIO,
+           data=filt_multihit_hybe_v_ngs,
+           method = "pearson")

Pearson's product-moment correlation

data:  GCloess_weighted_median and log2_OREOMZEB_PACBIO
t = 75.304, df = 9217, p-value < 2.2e-16
alternative hypothesis: true correlation is not equal to 0
95 percent confidence interval:
 0.6043701 0.6296502
sample estimates:
      cor
0.6171694

#PacBio vs. Illumina regression

> cor.test( ~ log2_OREOMZEB_PACBIO + log2_OREOMZEB_ILLUMINA,
+           data=filt_multihit_hybe_v_ngs,
+           method = "pearson")

Pearson's product-moment correlation

data:  log2_OREOMZEB_PACBIO and log2_OREOMZEB_ILLUMINA
t = 50.212, df = 9217, p-value < 2.2e-16
alternative hypothesis: true correlation is not equal to 0
95 percent confidence interval:
 0.4472725 0.4793331
sample estimates:
      cor
0.4634544


## Plot correlations of aCGH, Illumina, and PacBio with gain threshold filters applied

#aCGH vs. Illumina regression

> filt_hybe_v_ngs_filt1 <- filt_multihit_hybe_v_ngs
> filt_hybe_v_ngs_filt1 <- filt_hybe_v_ngs_filt1[(filt_hybe_v_ngs_filt1$log2_OREOMZEB_ILLUMINA != 0),]
> filt_hybe_v_ngs_filt1[(filt_hybe_v_ngs_filt1$GCloess_weighted_median < 0.8) & (filt_hybe_v_ngs_filt1$GCloess_weighted_median > -0.8),] <- NA
> cor.test( ~ log2_OREOMZEB_ILLUMINA + GCloess_weighted_median,
+           data=filt_hybe_v_ngs_filt1,
+           method = "pearson")

	Pearson's product-moment correlation

data:  log2_OREOMZEB_ILLUMINA and GCloess_weighted_median
t = 20.197, df = 1638, p-value < 2.2e-16
alternative hypothesis: true correlation is not equal to 0
95 percent confidence interval:
 0.4069049 0.4844485
sample estimates:
      cor 
0.4465146 

#aCGH vs. PacBio regression

> filt_hybe_v_ngs_filt2 <- filt_multihit_hybe_v_ngs
> filt_hybe_v_ngs_filt2 <- filt_hybe_v_ngs_filt2[(filt_hybe_v_ngs_filt2$log2_OREOMZEB_PACBIO != 0),]
> filt_hybe_v_ngs_filt2[(filt_hybe_v_ngs_filt2$GCloess_weighted_median < 0.8) & (filt_hybe_v_ngs_filt2$GCloess_weighted_median > -0.8),] <- NA
> cor.test( ~ log2_OREOMZEB_PACBIO + GCloess_weighted_median,
+           data=filt_hybe_v_ngs_filt2,
+           method = "pearson")

	Pearson's product-moment correlation

data:  log2_OREOMZEB_PACBIO and GCloess_weighted_median
t = 62.354, df = 2402, p-value < 2.2e-16
alternative hypothesis: true correlation is not equal to 0
95 percent confidence interval:
 0.7704479 0.8010112
sample estimates:
      cor 
0.7862099 

#PacBio vs. Illumina regression

> filt_hybe_v_ngs_filt3 <- filt_multihit_hybe_v_ngs
> filt_hybe_v_ngs_filt3 <- filt_hybe_v_ngs_filt3[(filt_hybe_v_ngs_filt3$log2_OREOMZEB_ILLUMINA != 0),]
> filt_hybe_v_ngs_filt3 <- filt_hybe_v_ngs_filt3[(filt_hybe_v_ngs_filt3$log2_OREOMZEB_PACBIO != 0),]
> cor.test( ~ log2_OREOMZEB_PACBIO + log2_OREOMZEB_ILLUMINA,
+           data=filt_hybe_v_ngs_filt3,
+           method = "pearson")

	Pearson's product-moment correlation

data:  log2_OREOMZEB_PACBIO and log2_OREOMZEB_ILLUMINA
t = 36.799, df = 2847, p-value < 2.2e-16
alternative hypothesis: true correlation is not equal to 0
95 percent confidence interval:
 0.5423262 0.5921196
sample estimates:
      cor 
0.5677419 
