# Supplementary material for: Correspondence of aCGH and long-read genome assembly for detection of copy number differences: A proof-of-concept with cichlid genomes
Source: PLoS One. 2021 Oct 7;16(10):e0258193. doi: 10.1371/journal.pone.0258193 (PMC8496808; doi:10.1371/journal.pone.0258193)
Supplement: S1 Table — (XLSX) [file pone.0258193.s004.xlsx]

## Sheet: CNV Probe Info
Design ID	Probe ID	Probe sequence	CNV detected (SPECIES_TECH)	Hits MZ/Illumina	Hits MZ/PacBio	Hits ON/Illumina	Hits ON/PacBio	aCGH GC-Loess weighted median log2 ratio	Exon vs. Backbone	Accession (Ensemble + BROAD)	Gene Symbol
572981_0003_0037	UNK70FS000503981	TACATATATGAATCATCATACTCAGGTTTCAGAGCCCATCACAGCACAGAAACAGCTTATTTTTCT	ON_aCGH	1	1	1	1	0.949608	BACKBONE_PROBE	NA	NA
572981_0003_0137	LG8-24FS017391992	TAGCTCTTTGATTTCTTGCTTTGCCCTCTATGAGGTGTAGCCAGTTTAACAAAGA	MZ_aCGH	1	1	1	1	-1.20799	BACKBONE_PROBE	NA	NA
572981_0003_0141	LG23FS006811927	CAACATCAGAGGATAAGGATCAGGAGCCTTATCAAACTGCCTAAGAAGCATTATTCT	MZ_PB	1	2	1	1	0.512777	BACKBONE_PROBE	NA	NA
572981_0003_0157	LG4FS001162387	CAGTGGGCAACAGAGCAACTAATCGTCATATCACCGTCTTTGTTTCACAT	ON_IL,ON_aCGH	1	2	2	2	1.26649	BACKBONE_PROBE	NA	NA
572981_0003_0163	LG3FS018996401	CGCCTCCGCAAAATACAGAGGTACCAGTCTTAATGATCATTTGCTGTCAG	MZ_PB	1	2	1	1	-0.584606	EXON_PROBE	on.gene.LG3.397	-
572981_0003_0195	UNK101RS000308191	TGGACCAAGAACGGACAGAAGGTCACAGAAGGATCCAGCACCAACGTTCC	ON_IL,ON_PB,ON_aCGH	1	2	2	4	1.15535	EXON_PROBE	ENSONIG00000010744	HLA-DMA_(16_of_19)
572981_0003_0197	LG12FS028589539	ATAGATCAATGCTTCAGATGCTTCTAATGCTTTTGATGCCTAAGATGCATAAAGTTCTTTTGATT	MZ_PB	1	2	1	1	-0.00143281	BACKBONE_PROBE	NA	NA
572981_0003_0209	LG4FS026516028	CACTGCCTCTCCTGCGACCGGCCCATCGTGAAGCACACGCCCGGACCGTG	ON_aCGH	1	1	1	1	0.801189	EXON_PROBE	ENSONIG00000009423	QRICH2
572981_0003_0215	LG13FS026937185	ATCAAATATGCGCCAACTGCTATTTGAGGCAGACGTCTACTTTATGTGACATGCAAA	MZ_PB	1	2	1	1	-0.33155	BACKBONE_PROBE	NA	NA
572981_0003_0221	LG3FS016626258	TAGCATGCTTTGACTGCTTTGGAGATCTTTGGGTTTGAGCAGTAGAAAGGCTTAATAAT	MZ_aCGH	1	1	1	1	-0.901072	BACKBONE_PROBE	NA	NA
572981_0003_0253	LG14RS023280589	ATTGCAGTGCTTCAGATTGATTTCAGTTTAATTCTAAATGTCCGATATTTTAACTACAT	MZ_PB	1	2	1	1	0.0852988	BACKBONE_PROBE	NA	NA
572981_0003_0263	UNK105FS000061338	TAGTCCCGACTGGTATCCCTTCCCGTCCCTCTACAATGTCCATAAGAAAT	ON_PB,ON_aCGH	1	1	1	2	1.11181	BACKBONE_PROBE	NA	NA
572981_0003_0277	LG14RS006557761	TCCTAGGAATCTTCTTCCTCATCATCTGATAGTTCATCATCTGACAGTGAGG	MZ_aCGH	1	1	1	1	-1.06234	EXON_PROBE	ENSONIG00000016696	NA
572981_0003_0295	UNK632RS000013128	ATCCTTCCAGGCCAGAGACAGGAAGATGGTTGGAGATATGGATGGTGCAC	MZ_IL,ON_aCGH	2	2	1	2	1.64648	EXON_PROBE	ENSONIG00000013612	IFITM10_(2_of_5)
572981_0003_0305	LG8-24RS014009230	TTATGTTCTTTCAAATAGTGCTCATCGATGGATGCTGGTTCCTCGGTGACA	ON_aCGH	1	1	1	1	0.841075	EXON_PROBE	ENSONIG00000016479	TAAR1_(12_of_21)
572981_0003_0331	LG6FS014652064	CTTTCCTCTCTGAGGGCATCCACATCCAAGTCAGAGTCCAGCCAGAAGTA	ON_aCGH	1	1	1	1	0.919433	EXON_PROBE	ENSONIG00000014529	NA
572981_0003_0427	LG14FS031094153	TCATCATGAAGGGAAACCGAGTGAAGAAAACCAAACCGTGCTCACACTTT	MZ_aCGH	1	1	1	1	-0.98517	EXON_PROBE	ENSONIG00000001188	FGF12_(2_of_2)
572981_0003_0463	UNK4FS002632020	CCACCAAAAAGAAACAGTTCTATATCAACCAAGCCATCCGCAACTCTGAC	ON_IL,ON_PB,ON_aCGH	1	1	2	3	1.64273	EXON_PROBE	ENSONIG00000012675	R3HDM4_(1_of_2)
572981_0003_0469	UNK45RS001061710	CTGTTCTCAGTGGGCTTCACTGACTGCACAGATCGCACAAGATTTCTGTT	ON_aCGH	1	1	1	1	1.42862	EXON_PROBE	ENSONIG00000013186	NA
572981_0003_0471	LG17FS025879723	TTCTGAGGTTGGATTGGGAGGTTCACTGCGTAATCTTCTCACACTTTTACA	MZ_PB	1	2	1	1	0.520656	BACKBONE_PROBE	NA	NA
572981_0003_0483	UNK951FS000006512	GACTGGCTGCAGCAGGACGGGCCGGAGCAGCCGGACCACCCGGAGCAGAG	ON_IL	1	1	2	1	0.420599	EXON_PROBE	ENSONIG00000010889	DNTTIP1
572981_0003_0493	LG12FS016137645	TTCTCAACCAGCTTCGAGACGAAGCTCTTACAATGGGATCAGATCCCTCT	MZ_aCGH	1	1	1	1	-0.918917	EXON_PROBE	ENSONIG00000013386	DNAH10
572981_0003_0521	UNK76FS000171699	CTCTCTGTCACTCGAGGAAGCTAATGCTGGTTTGAATGAAATGATCAGTCT	MZ_PB,MZ_aCGH	1	2	1	1	-0.827435	BACKBONE_PROBE	NA	NA
572981_0003_0525	LG7RS007596226	GCATTCACCTCATATGCCCAAGACATTTACCGCAACTCAGGGTAGCTTTA	MZ_PB	1	2	1	1	-0.336273	EXON_PROBE	ENSONIG00000021308	NFIL3
572981_0003_0533	LG19RS007253723	TAAGCTCCTTGCACTATTATTCTAGCTAATATATGTCCTTATTGAAATGTCTGACCACAGGTA	MZ_PB	1	2	1	1	0.219005	EXON_PROBE	ENSONIG00000001063	DPYSL5_(1_of_2)
572981_0003_0585	LG19FS024229684	GTGTTTGTAGTTCAGACGTCCAATTATTACACAGCACCAACCTTCATCCAATTATTAC	MZ_PB	1	2	1	1	0.0929029	BACKBONE_PROBE	NA	NA
572981_0003_0601	LG15FS006333268	GCTCTAGGTTTTATCTGACCTGGCCAAATAAACATGCATCTGCAGAACACA	MZ_aCGH	1	1	1	1	-1.06408	BACKBONE_PROBE	NA	NA
572981_0004_0028	LG12FS017801245	AGGTCACTTTTTCAAACCGGTATGTTTTCCTGGCCTCAGAAGGGCATTAA	MZ_IL	3	2	2	2	-0.326771	BACKBONE_PROBE	NA	NA
572981_0004_0168	UNK366FS000044462	CTGAGAGTAGAATTTACTGCTACCACTGCCACTATCAATAGTGGAAACCCA	ON_aCGH	1	1	1	1	0.87352	BACKBONE_PROBE	NA	NA
572981_0004_0170	UNK2257FS000002041	ATAGTGCAAGACAGATGGTACCTGTGCCCTAAAGTCTTTCAGGTCAGAGT	ON_IL,ON_PB,ON_aCGH	1	1	3	5	2.03819	BACKBONE_PROBE	NA	NA
572981_0004_0192	LG1FS031012389	GGACTTATTATCAAGAGGTTTCACTGTGCCAAGAGGAACACCAAGGGTCT	MZ_PB	1	2	1	1	-0.195641	EXON_PROBE	on.gene.LG1.752	-
572981_0004_0196	LG3RS017543724	CACGTTTTGTTGTTTCAGGAGATAAGCCGACTGGCAGGCCAGCTGAGGCG	ON_IL,ON_PB,ON_aCGH	1	1	2	2	1.46283	EXON_PROBE	ENSONIG00000012990	RG9MTD3
572981_0004_0206	UNK449FS000024414	ATATCAAAGGTGAATCGACTCAGCTAAAGCTCACTACCATGTCTTCAAGAAA	MZ_PB,MZ_aCGH	2	3	2	2	-0.947021	BACKBONE_PROBE	NA	NA
572981_0004_0246	UNK32FS001437437	CCCTGAAATGTGGCATCAGACATTGAAGGGGAAAAAACATAGTTGGAAGCT	MZ_PB,ON_aCGH	2	4	2	2	1.2757	BACKBONE_PROBE	NA	NA
572981_0004_0260	UNK158FS000336861	CTATGGATCGCCAGAAGCAATTGAAGAAGCTCTCCTAAAGAAACTGGATGATTTT	ON_aCGH	1	2	1	2	0.828883	BACKBONE_PROBE	NA	NA
572981_0004_0344	LG3FS009420095	GAGGTTACAATGAGAGGTAATTGCCAAAATCCACGGCGGAATAGCATGAT	MZ_PB	1	2	1	1	-0.46112	BACKBONE_PROBE	NA	NA
572981_0004_0364	LG18FS013984646	TAGTTGTCGCTCACTGTCAGGACTGCAATGATGCTATCTGTTGGTGTAAA	MZ_aCGH	1	1	1	1	-0.98812	BACKBONE_PROBE	NA	NA
572981_0004_0372	LG9FS020909821	AATCTCTTCAAAGTGGTAGAGCAGCTCACTCAGAGGGTGTACTCGTTAGA	MZ_PB	1	2	1	1	-0.16261	BACKBONE_PROBE	NA	NA
572981_0004_0404	UNK7FS000099453	TTTAAAACATCAACTGCAAGAGACAAACCAATCAGAACAGTGCTGACAAAGGGAGTG	ON_IL	1	2	3	2	0.417233	BACKBONE_PROBE	NA	NA
572981_0004_0428	LG1RS014127297	CCTTCATTCCAGGCCAATGAGATGCTCTTCTGTGGAAGAAAACTCACAGC	ON_IL	1	1	2	1	-0.691099	EXON_PROBE	ENSONIG00000005598	CDYL2
572981_0004_0518	UNK216FS000312869	TCATCTTCTTCATCCTGGGCTTCATCTCTAACCTCTACGTGCTGTTTGTC	ON_IL,ON_PB	1	1	3	4	0.297488	EXON_PROBE	ENSONIG00000004906	PTAFR_(4_of_5)
572981_0004_0536	LG4RS016913407	AGCCATGCCAACAGACAGGCTGCTGAGGCCCAGAAACAACTGAGGAATGT	ON_IL,ON_PB	4	6	5	7	0.336616	EXON_PROBE	ENSONIG00000001735	NA
572981_0004_0584	UNK113FS000356688	AAATGTATAGTTACCTGGTTGTATCCAGGTGTTACAGTTGATCTGGTACAGAGAGACA	ON_IL,ON_PB,ON_aCGH	1	1	2	2	0.87487	BACKBONE_PROBE	NA	NA
572981_0004_0586	LG4FS017384947	CTGCAGGAGCTCTTCAGACCATTTGGCTCAATCTCAAGGATCTATTTGGC	ON_IL,ON_PB,ON_aCGH	1	1	2	2	1.11502	EXON_PROBE	ENSONIG00000001592	EIF3G
572981_0004_0606	LG2FS007158350	CCAGCTACCAGCTGTTAGTGCATTAAATATCACCCACTCAAGAAGCCTATATAA	MZ_PB	1	2	1	1	-0.280447	BACKBONE_PROBE	NA	NA
572981_0005_0031	LG11RS027180579	ACAAAGATGACGTCAATCATGCCGTACTGGCAGTAGGCTATGGAGTGAAC	MZ_IL,ON_PB	2	1	1	2	0.349049	EXON_PROBE	on.gene.LG11.789	-
572981_0005_0045	LG16-21FS030135647	CCAGGATACGTAATCAGTAACTCGGATCCATCCATACCCGAGGAGCCTGA	MZ_PB	1	2	1	1	0.307457	BACKBONE_PROBE	NA	NA
572981_0005_0051	LG7FS023719335	TTGAGAGGTGAGGAAAGACCAGAATATAGAGACGGATAAAGAGAGCATGG	MZ_PB	1	2	1	1	-0.0112238	BACKBONE_PROBE	NA	NA
572981_0005_0177	UNK33RS000267290	TGTTTCCCTTGTCTTTACAGTATGGGTTCTAACCAGAGCAGTGACAAGCTT	MZ_aCGH	1	1	1	1	-0.949165	EXON_PROBE	ENSONIG00000015099	NA
572981_0005_0197	LG4FS011998179	GCAGGCAGAAATCTGGCTGTTTCCCAGGTAACCACCAAGTACTTCCTGTG	MZ_IL,MZ_PB	3	3	2	2	0.550775	EXON_PROBE	ENSONIG00000006420	B4GALNT2_(3_of_5)
572981_0005_0219	LG13RS028386334	TTGCCTTTTGTCTTTCAGAACCAGTACAATCTTGCCAGAGCACAACAGTCAT	MZ_aCGH	1	1	1	1	-0.974236	EXON_PROBE	ENSONIG00000008410	UBE2Q2_(1_of_2)
572981_0005_0259	LG2FS020304840	TGGAGATCACCTTGAGGTCCCCTCCTCTACTTCTTTACCTCAATGACACC	MZ_PB	1	2	1	1	0.768519	EXON_PROBE	ENSONIG00000012904	GDF9
572981_0005_0277	LG18RS011688295	GTTGCAGGCAGCCAGGGCCTTCCAGCAAAAATTGGAGAGTGAAGTGTCAA	MZ_PB	1	2	1	1	0.226861	EXON_PROBE	ENSONIG00000009743	OSBPL1A_(2_of_2)
572981_0005_0293	LG7FS007883054	ATCTTCTAGAAAGTTAAAGGAGGCCGGCAGTCAGAATAGCGACCTGCTAG	MZ_aCGH	1	1	1	1	-0.800767	EXON_PROBE	ENSONIG00000011262	ODF2_(1_of_2)
572981_0005_0315	LG7FS032383543	GATCTCTGTCATGCTGAACATGAAGATGTGAGCTGTGATTTCTGCACTGA	MZ_PB	1	2	1	1	0.119612	EXON_PROBE	ENSONIG00000012704	NA
572981_0005_0317	LG4RS016009659	TGTTCGAGAGGCCCGGACCCAGACTCTGGAGCCTGACGTGTGGATCCGTG	MZ_PB	1	2	1	1	-0.719313	EXON_PROBE	ENSONIG00000002009	RSAD1
572981_0005_0379	LG15FS021602073	GTGTAGCCCATATTTCCAAGAGCATTGCTCAGTGAGAGATCTCTAAAACC	MZ_PB	1	2	1	1	-0.469967	BACKBONE_PROBE	NA	NA
572981_0005_0405	UNK41FS001224662	TAAAAGAATGCTTAAAATCTCCTGGATCATTATGGCATTTCATTCCACATAACATTTTTA	MZ_IL,MZ_PB	2	7	1	1	-0.464911	BACKBONE_PROBE	NA	NA
572981_0005_0479	LG8-24FS026548245	GTGCCAGCTGTGCCGCTTCAAGAAGTGCATTGCTGTGGGCATGGCCATGG	MZ_PB	1	2	1	1	0.058596	EXON_PROBE	ENSONIG00000018247	THRA_(1_of_2)
572981_0005_0525	UNK230FS000037031	GACATGGCGTGCTTCATGGATCCCAGATTTAAAGTCAGCTACATCAGCAC	MZ_aCGH	1	1	1	1	-2.2259	EXON_PROBE	ENSONIG00000019969	NA
572981_0005_0543	UNK80FS000322746	TCAGACTCAACACGGTTCTATCCAGAGCTCTATGACCAGAACATAAAGACA	MZ_PB,MZ_aCGH	1	4	1	1	-2.83745	BACKBONE_PROBE	NA	NA
572981_0006_0020	UNK767FS000007518	CTCCAACACAAGGCTGGACATCACAGACAGCTACAAGTACAAGGAAGGTG	ON_IL,ON_PB,ON_aCGH	1	1	2	2	1.29702	EXON_PROBE	ENSONIG00000012540	NA
572981_0006_0058	UNK234FS000119548	GTGATGTTGTCGTCACTGACGGCTACAACCTCACGTGCCAGAAAGTCTTT	MZ_PB	1	2	1	1	-0.511726	EXON_PROBE	ENSONIG00000000234	NA
572981_0006_0080	UNK4FS002724336	AAGCGTGAGAAGAAATTAAAGATCTGGTACAGGAAGTGAACAATCTGTATAT	MZ_aCGH	1	1	1	1	-1.06687	EXON_PROBE	ENSONIG00000012682	NDUFS7
572981_0006_0140	LG23RS018106142	TGGGTGTTTTCTGAAATTCTCTGCAAAGTTGTGACTTTTATCTTCTTCACTGGGTT	MZ_IL,MZ_PB	3	3	1	1	-0.736281	EXON_PROBE	ENSONIG00000002126	XCR1_(1_of_2)
572981_0006_0142	LG2FS002516155	AAGCAAAAGCTTGCGAGTCGTGATGTTGGTCTCAATTTGGACTCTAGGAG	MZ_PB	1	2	1	1	-0.274519	BACKBONE_PROBE	NA	NA
572981_0006_0152	LG8-24FS012682797	GGGAAATGATAGTGCCAGTTCTCCCGACTCCAGCACTAAGAGAGACACAA	ON_IL,ON_PB	1	2	3	3	0.415591	BACKBONE_PROBE	NA	NA
572981_0006_0190	LG7FS003067638	CTGCTAAACCAGGAGAAGTTCTCTGTGATGTTTGTACTGGGACCAAACTG	ON_PB	1	1	1	5	-0.0283248	EXON_PROBE	ENSONIG00000010767	NA
572981_0006_0224	LG22RS002877343	AACGGGAGCGGGATCGAGCCACCTTCGAGTGCAACATTTGCTTGGACACT	ON_aCGH	1	1	1	1	0.92233	EXON_PROBE	ENSONIG00000013523	RNF5
572981_0006_0232	UNK1558FS000001810	GCAGGTACTCCAGATTCTTGTGATCCGTCCAGACGATGAATGGTTGTGCT	MZ_PB,MZ_aCGH	2	12	2	1	-3.86651	BACKBONE_PROBE	NA	NA
572981_0006_0234	LG7FS042419171	CAGGGCTTTGACCATTTCCTGGGGATCCCATACTCCCATGACATGGTCAG	ON_IL	2	2	3	2	0.64593	EXON_PROBE	ENSONIG00000014880	ARSA_(1_of_2)
572981_0006_0256	LG16-21RS023019515	CATTATCATTGGCTTCCTCTGCCAGTTTGGCATTATGCCTTTCACAGCTT	MZ_PB	4	8	4	4	0.464017	EXON_PROBE	ENSONIG00000004478	SLC10A2_(1_of_2)
572981_0006_0284	LG4RS023325583	TGTCCTGAACAAACCAGCTGCTGCAAGCTGTTCACAGGCGAGTGGGGCTG	MZ_IL	2	1	1	1	0.22728	EXON_PROBE	ENSONIG00000009735	NA
572981_0006_0336	UNK110RS000468241	AGGAGCTCAGCAGGCTCCTAGCCTGGAGAACCCAGCAGCAGGACTGAGAA	ON_IL,ON_PB	1	2	4	8	-0.143757	EXON_PROBE	ENSONIG00000020721	NA
572981_0006_0366	LG17FS008074687	AGCTGAAGAGTGACAAATACAAATCGAGCAGCAATAAGGGCTACGTGTTCA	MZ_PB	1	2	1	1	-0.46343	EXON_PROBE	ENSONIG00000008071	NA
572981_0006_0380	UNK1480FS000004092	ACCCTGTTAACTACATGTTCCTCCATCCTCGACATTGTTGCACCTATTAAAATGAAG	MZ_aCGH	1	1	1	1	-1.35905	BACKBONE_PROBE	NA	NA
572981_0006_0404	UNK29FS001498650	GAATAGCTATCAGCTCTAGTGCAATCACATTATAGGTGAAGACATCAGAGTGG	MZ_PB	1	2	1	1	-0.34679	BACKBONE_PROBE	NA	NA
572981_0006_0440	UNK6FS001058689	AGATGTCACCTTCCAGGGATACTTTATCAAAAAGGTCAACTGCTCATCCACAAAAAA	MZ_aCGH	1	1	1	1	-1.1885	EXON_PROBE	ENSONIG00000005233	CYP2W1_(1_of_7)
572981_0006_0458	LG7FS024586290	CCAGTCATCCTGATTGGCTGCAAGACTGACCTCAGGAAGGACAAAGAGTG	ON_IL	1	1	2	1	0.0743561	EXON_PROBE	ENSONIG00000013893	RHOF_(2_of_2)
572981_0006_0460	UNK6RS002514233	ATTATGTTAGCTGGTATAAACAAGTTCCTGGAACGGTTCCTCAGTATGTTCTAAG	MZ_PB	1	2	1	1	-0.674759	EXON_PROBE	ENSONIG00000005392	NA
572981_0006_0518	LG6FS033221025	CATGACTTGCAGATCATGACCTTTGCAGTATGCTCAGTATTCACCCAAAG	MZ_aCGH	1	1	1	1	-0.915147	BACKBONE_PROBE	NA	NA
572981_0006_0530	LG6FS011694800	GCATTTAAACCCAATCAAGGAAATCAGAATCAAAATCGCTTCAAGAGCAAG	MZ_aCGH	1	1	1	1	-1.03391	EXON_PROBE	ENSONIG00000003301	CHTF18
572981_0006_0548	LG12FS018341720	TGAAGCATCACTCGGACACTCGAGCTCTATCACTCAATTCAATTGGGCAT	MZ_PB	1	2	1	1	0.00113834	BACKBONE_PROBE	NA	NA
572981_0006_0554	LG7FS026874380	CTCATGAGGTTTCCATGACGGCTCTTCGTCTTGTACAGAGGATGAAGAGG	ON_aCGH	1	1	1	1	1.22047	EXON_PROBE	ENSONIG00000000246	BRF1_(1_of_3)
572981_0006_0560	LG16-21RS027130980	TGAGGGAACTGAAGGAGAATGAAAACATTGTGATAAAACCGGCGGATAAAGG	MZ_PB	1	2	1	1	-0.32466	BACKBONE_PROBE	NA	NA
572981_0006_0576	LG12RS029531322	GGAGCTGCTCACGCTGCCACATGGACAACAGTTAAGACTAGACCTGCTGG	MZ_aCGH	1	1	1	1	-1.12399	EXON_PROBE	ENSONIG00000013914	SH2D3C_(2_of_2)
572981_0006_0594	LG14FS015702629	TTCAGTTTTCTTACCTATCTGCTTGAGGTGAAAATGAGGGAGGATGGAGA	MZ_PB	1	2	1	1	-0.634537	BACKBONE_PROBE	NA	NA
572981_0006_0610	LG17FS011838122	TGTTCATGGGCTTTGTGAAGTCGTACATCCAGCGGTTTGCCTACAGCAGC	ON_IL,ON_PB,ON_aCGH	1	1	2	2	1.13352	EXON_PROBE	ENSONIG00000007586	LTA4H_(1_of_2)
572981_0007_0075	UNK51RS001114331	CAATCAGCCAATGCAAAACCGATATCTCCAGCAGTGCACACACCACTGTT	ON_IL	1	1	2	1	0.374911	EXON_PROBE	ENSONIG00000003879	PRF1_(12_of_15)
572981_0007_0081	LG8-24FS021343760	CCACAAAGACCCGCCTCCACGACCTGGAGCACCAGTCAGAGGAGAAGAAC	MZ_PB	1	2	1	1	-0.714324	EXON_PROBE	ENSONIG00000019118	KIF20B
572981_0007_0101	LG2RS017433473	AAATTATTTCGATATAAATTTGAAAACGGGTAGTCTCTATGTCAGTGAAAGAAT	MZ_PB,MZ_aCGH	1	2	1	1	-1.98755	BACKBONE_PROBE	NA	NA
572981_0007_0127	LG20RS010249727	AGGCAGAGTCTGATGAGCCAGAAGAACTAAATACACAAGATACAGCTCCT	MZ_aCGH	1	1	1	1	-0.937361	EXON_PROBE	ENSONIG00000016963	NA
572981_0007_0155	LG17FS025362752	AATTGAGAGCGAGGAGGTGTTCAAGACGCTGAAACCGATCTTCAAAAACAT	MZ_aCGH	1	1	1	1	-1.00764	EXON_PROBE	ENSONIG00000016783	IFRD1
572981_0007_0157	LG8-24RS011415430	CAGATGCAGAGGTATCCATGTAGACAGATGTGGTTAATTACTATTTTAACTACCATTAAA	MZ_PB	1	2	1	1	-0.213911	EXON_PROBE	ENSONIG00000020020	NA
572981_0007_0181	LG18RS005101241	ATGTGCATACTGGCCAGGTATCATCGGCTCCCGTCTTCTCTGGCTTTGCT	MZ_PB	1	2	1	1	0.13994	EXON_PROBE	ENSONIG00000010659	FAM78B_(2_of_2)
572981_0007_0195	UNK4090RS000000091	CAACACTTTAGAATTTACTCAAAAGATTTTACTTGGTCTAGAAAGTGGTAAA	MZ_PB,MZ_aCGH,ON_IL	1	8	3	4	-2.33613	BACKBONE_PROBE	NA	NA
572981_0007_0229	UNK85FS000677516	AACAGTGCAAAGAGCTCTAACCTAGGATGTAAATATCTACTGACAAACAAGCAG	MZ_aCGH,ON_PB	2	1	2	2	-0.975668	BACKBONE_PROBE	NA	NA
572981_0007_0233	LG4FS001045326	AAAACTGAGCCAGGCACACAGCTCAGCGTCACCAGTCTACAGCCTGTCCA	MZ_PB	1	2	1	1	-0.331802	EXON_PROBE	ENSONIG00000002158	RFX1
572981_0007_0239	LG6FS001031290	TCCCGCAGCAGACTGAGGAACATGGTGACGCTCCGCCTGTCCGGTCTGGA	MZ_PB	1	2	1	1	-0.16167	EXON_PROBE	ENSONIG00000018158	KDM2A_(2_of_2)
572981_0007_0247	UNK719FS000014908	CAAAAGACAGAAAGTGTCCAACTTTCACTGAACGGCAGTTAAAACGGCTC	MZ_PB,MZ_aCGH	1	16	1	5	-1.78358	BACKBONE_PROBE	NA	NA
572981_0007_0271	LG14RS025734224	CTCAGATTGGACGAGTTGTCAGGATTGTAAGCAGGAAGAAAATAAAGAAAAT	MZ_aCGH	1	1	1	1	-0.810585	EXON_PROBE	ENSONIG00000005639	USP16
572981_0007_0317	LG6FS007624809	CCTTTGTCACCTGTCCTAATGACACAGTTGCTAGAGATTTAGCCAGGTGA	MZ_PB,MZ_aCGH	1	2	1	1	-0.937188	EXON_PROBE	ENSONIG00000013847	CUTA
572981_0007_0339	UNK91RS000600206	AACTGAGCTTACCCTACCACTGCAGAATACCATCTTGTGGACTGACTCTA	ON_IL,ON_PB,ON_aCGH	1	1	2	2	1.74417	BACKBONE_PROBE	NA	NA
572981_0007_0345	UNK18RS000152461	TTTCAGGATGCTGTTGGCCAGTGCTTCCCTCTGCGCTCTCACCATCACCA	MZ_PB	1	2	1	1	-0.330735	EXON_PROBE	ENSONIG00000020753	NA
572981_0007_0347	LG22RS000233637	ACAAGATTCGCCGGGAAATTCCTCAATCCGCTAGACACACAGATCGCAAT	ON_IL,ON_PB,ON_aCGH	1	1	2	3	1.01996	EXON_PROBE	on.gene.LG22.10	-
572981_0007_0405	LG14RS031615736	AGTTGTAGGTCAGAAGGGAGTTCCAGGATGCAAGGGGGTCAGAGGAGATC	MZ_aCGH,ON_PB	1	1	1	2	-0.829531	EXON_PROBE	ENSONIG00000001075	NA
572981_0007_0417	LG7FS021850501	AAAAGGAAGTCTAAGAGGGATCACTTTGTAACCCTGGCTGCAGCAATGAGTTTATGT	MZ_PB,ON_IL	1	4	2	2	-0.486683	BACKBONE_PROBE	NA	NA
572981_0007_0431	LG8-24RS011083393	TTATTGCTTCAGTCTTCATTGACAGCAACAAATACCTACTTTACATCTATCTCGGTT	MZ_aCGH	1	1	1	1	-0.978879	BACKBONE_PROBE	NA	NA
572981_0007_0481	LG3FS003138570	GCGTCTTTTTACTGCTGATTGCAGTGCTGGATCCTTCAGGGTGCCAGGGT	ON_IL,ON_PB,ON_aCGH	1	1	3	3	1.86144	BACKBONE_PROBE	NA	NA
572981_0007_0485	UNK22RS001527597	TAAGACACTTTGTTCTATTTGACAGGTGAAACCTTCAACTCATTAAGTTTCCAGT	MZ_PB	2	3	2	2	-0.199573	EXON_PROBE	ENSONIG00000003774	NA
572981_0007_0565	LG13RS029920662	CTCCAGCGATGAAGAGTTACCTGCCCCGGTGGTGTCAAACAAAAGTCGCT	MZ_PB	1	2	1	1	0.0768689	EXON_PROBE	ENSONIG00000008653	TMPO
572981_0008_0054	LG16-21RS028036289	TTAGTCTTCACTGCCTCTGAGGTTCCTGTGTCTTCTCCTCCTTCAGAATC	MZ_PB	1	2	1	1	-0.673918	EXON_PROBE	ENSONIG00000004267	NA
572981_0008_0064	UNK2914FS000000442	AGCTGCCGCTTTGCCTTTAAAGCCTCGTACAGCAAATACCTGCATTCTTG	ON_IL	2	2	4	2	0.12683	BACKBONE_PROBE	NA	NA
572981_0008_0160	LG3FS011134329	CTGCCTCGTCTCACTCTTCTTCTTCTGCTGGTTCATTGCTGGTAAGCTGA	ON_aCGH	1	1	1	1	0.876965	EXON_PROBE	ENSONIG00000009239	NA
572981_0008_0166	LG3FS013982337	CAAGCAAATCAGTTTATAACTTTGATGTGATGTGTTTTAACTGGATTTTTGGTTGATA	MZ_PB,ON_aCGH	1	2	1	1	0.835354	BACKBONE_PROBE	NA	NA
572981_0008_0170	UNK258FS000081720	GTAGAAGTAGGCTCACTGCATCACACTGTGAGTTTTAAGCTTGACACAGG	MZ_aCGH	1	1	1	1	-1.31718	BACKBONE_PROBE	NA	NA
572981_0008_0174	UNK86FS000517035	AATAAAAGATCAGACAGAAAAACACCTTTTAGGAAACATGCTTATCTGCAAATA	MZ_aCGH	1	1	1	1	-0.857368	BACKBONE_PROBE	NA	NA
572981_0008_0206	UNK64FS000854155	AAGAAACTGAGCCACTCTCGCCTGGACCGGGTTCGACTACGACGGATTGA	ON_aCGH	1	1	1	1	0.866206	EXON_PROBE	ENSONIG00000021273	NEUROD6_(2_of_2)
572981_0008_0210	LG23FS005430769	ACCATGGAGTTTGCCTTTGAACAGACTAGAGCAGAAGAGGTATGTCTAAAC	MZ_PB	1	2	1	1	-0.0604666	EXON_PROBE	ENSONIG00000019204	NAALADL2
572981_0008_0236	LG17FS015119780	AAATGTTTGGTATTAAACGGACCCATTGATGGCCTGCCCTCACTCCCTTT	MZ_PB	1	2	1	1	0.36764	BACKBONE_PROBE	NA	NA
572981_0008_0248	LG9FS010283793	GCTGGATGACATCCTTGCTCAGCTCTACTGGTGTGTGCAGCAAGGTGAGT	MZ_PB	1	2	1	1	-0.166506	EXON_PROBE	ENSONIG00000014215	ARFGEF1
572981_0008_0290	UNK4427FS000001031	TCGTGTTCTCTGACCACAACCCTCTCCAGTTCCTAACTCGGATGCAGAAC	MZ_PB	2	3	2	2	-0.519038	BACKBONE_PROBE	NA	NA
572981_0008_0348	LG19RS015699048	ATGGCCGTCATGCCCAGCATCTCCTACACAGCCGACACCAGCAGCATGAC	ON_aCGH	1	1	1	1	1.47114	EXON_PROBE	ENSONIG00000008222	TMEM57_(1_of_2)
572981_0008_0358	LG4RS017477160	AGATCCACTCGAGCTTGTCATTGTGGATGAATGTGAGGACATGCTGCTCA	ON_IL	1	1	2	1	-0.238319	EXON_PROBE	ENSONIG00000001574	NA
572981_0008_0360	UNK5450FS000000031	AACCTTACTCGGTCTCTCGTGCTCCCTCCTACTATTTACCCTTGTTTTCC	MZ_IL,ON_PB	3	3	2	4	0.0382855	BACKBONE_PROBE	NA	NA
572981_0008_0366	LG17FS011739795	AGCAGGGACTTGTTGAGAAATGCAGTATATCCAATGAACACACTGAGATAGATTCTGAT	MZ_IL	2	1	1	1	0.04141	BACKBONE_PROBE	NA	NA
572981_0008_0416	LG8-24FS006781954	CACATGCATTCTAGTAACCTGGTTATAGCAAAGCCACATTTACATGCTGCAG	MZ_PB	1	4	1	1	-0.304451	BACKBONE_PROBE	NA	NA
572981_0008_0454	LG8-24FS022212525	AATTGAAGGACAAATTTGCCTCTGTGGGCTTGGACACATTTTACAAGTATCTCCTAC	ON_PB,ON_aCGH	2	2	2	3	2.02574	EXON_PROBE	ENSONIG00000019073	NA
572981_0008_0466	LG11FS005681584	GACAGCAACCTGGTCAGTTTGAATCTGTCTGTCACCGCCCAAGCTCAGCT	MZ_aCGH	1	1	1	1	-1.11539	EXON_PROBE	ENSONIG00000003095	ITGA8
572981_0008_0474	LG16-21RS018346016	ATGTCTTCCTGGTGTACAATGAGGAGCGGACGTTCTGGCACAAGATAACA	MZ_PB	1	2	1	1	0.21661	EXON_PROBE	ENSONIG00000009071	TMEM169
572981_0008_0542	LG13FS031296488	CTGTTGCTGTGGAGAATGACCACACGATCGCCTTTTTGGGCAGCGCCAAC	ON_IL	1	2	2	2	-0.112145	EXON_PROBE	ENSONIG00000008802	PLXNB2_(2_of_3)
572981_0008_0552	LG20FS013444550	TACAACACTTTAGCATGTAGTGTCTGTATTCCTGTGCACGTTCTCACCATATTC	MZ_aCGH	1	1	1	1	-0.840891	BACKBONE_PROBE	NA	NA
572981_0008_0580	UNK13FS000570528	CTTCACCGTCGAAGAAGTCCACTACGACAAACAAAGAGACATACACCTATA	MZ_aCGH	1	1	1	1	-1.18432	EXON_PROBE	ENSONIG00000013379	METTL21A
572981_0008_0608	LG20FS016890234	ATGAAGACGAGTCTCCTTCTCGGATGATAATTAAATATATCCATGACAATTA	MZ_PB	1	2	1	1	-0.178355	EXON_PROBE	ENSONIG00000017961	MTHFR
572981_0009_0055	LG14FS002644821	TCTTACCTGTCAGACCTTTTACACCAATACACTCCACAAAGGTCTCTCAGAT	ON_IL,ON_PB	1	3	2	7	0.558004	BACKBONE_PROBE	NA	NA
572981_0009_0057	LG6FS006953581	CAAAGGAAAAGATGGAACCAAGGTGAAGAAGGGCTTTGAGTCAAAGTTGG	ON_IL	1	2	2	2	0.0299859	EXON_PROBE	ENSONIG00000013090	APOLD1_(4_of_5)
572981_0009_0075	LG17FS016397486	AAATCTGACAGATAATCAGAGGGAGACTGTAGCCACCGGTCTGTGTTTAT	ON_aCGH	1	1	1	1	1.15772	BACKBONE_PROBE	NA	NA
572981_0009_0081	UNK92FS000154927	GCTGAAATTATTGAAAATGGAAACGATCCAAACATAATGGAATTACAGAGTAAGTCAA	MZ_PB	1	2	1	1	-0.699586	EXON_PROBE	ENSONIG00000016777	LRRFIP1_(1_of_2)
572981_0009_0093	LG16-21FS027920063	TTCTTCTTCTTCCTGTGCGCCTACCTGTTCATGCTGTGCAGCGACAGCCT	ON_IL,ON_PB,ON_aCGH	1	1	2	2	1.21574	EXON_PROBE	on.gene.LG16-21.659	-
572981_0009_0113	UNK3RS001589523	TACAGTGTAGATGACCAAAGCCAAGCCGGCTATGGCTACAGCAACACTGA	MZ_PB	1	2	1	1	0.0951521	EXON_PROBE	ENSONIG00000008486	YIPF5
572981_0009_0139	LG14FS024753440	TCTCTTTAGCACAACCACTTTACCTAAGATCATAAGCAGATATTGGTTTC	ON_IL,ON_PB	2	4	4	6	0.187864	BACKBONE_PROBE	NA	NA
572981_0009_0151	UNK3234FS000000071	ACAAACTCTGCCAAAAGGAGACGCAATGACTCTTCTAGATCAAAATGTCCC	MZ_PB	2	2	2	1	0.298451	BACKBONE_PROBE	NA	NA
572981_0009_0169	LG15RS010893288	GCATACAGACTATGAGAGCCCAGATGCTGCACCTCCACGGCACAGGTGTC	MZ_PB	1	2	1	1	-0.0883117	EXON_PROBE	ENSONIG00000011317	EPHA7
572981_0009_0179	LG5RS014594969	CCTGTCCTGTGTGTGGAGCGTCATGACCCTGAAATGGTCCTTCATGCTCA	ON_PB	1	1	1	2	0.311598	EXON_PROBE	ENSONIG00000019375	SLC48A1_(2_of_2)
572981_0009_0203	LG23FS013874495	AGCCGAGCCAAACAGCTGCACAGGAGGATGTGGTGGAGAGATATGAAGGT	ON_aCGH	1	1	1	1	0.8784	EXON_PROBE	ENSONIG00000002762	VAMP4
572981_0009_0359	UNK1227FS000001553	CTGTTTCCAACATGATTCATTACTTATTCAGTCCGTTTGAGTACTATTCCTCTTGGG	ON_IL,ON_PB,ON_aCGH	1	1	2	2	1.50377	BACKBONE_PROBE	NA	NA
572981_0009_0365	LG1FS001841888	ATATGATGTCAGCGCCAGTGCAGCTATAGCTATTGGCGAAAGGCTTTCTT	MZ_PB	1	2	1	1	0.105438	BACKBONE_PROBE	NA	NA
572981_0009_0469	UNK1FS002076525	CCTCTGCTGTCAGCTCAGGTAAGAGTAAGGAACAAATAATATCCAATTATCCGAT	MZ_PB	1	2	1	1	-0.148667	EXON_PROBE	ENSONIG00000012025	ZRANB3
572981_0009_0475	LG23FS010230270	TTTTCCAGGTCGTAACCTTTGCTGACAGGCCAATCGGTTACAGCATAAAC	MZ_aCGH	1	1	1	1	-0.995871	BACKBONE_PROBE	NA	NA
572981_0009_0485	LG7FS035402570	GTGTTGAAAATTGAGCCTGATTGTGTTCACTCCGGATCTGCTCTGAGAGA	ON_IL,ON_PB,ON_aCGH	1	1	2	2	0.957867	BACKBONE_PROBE	NA	NA
572981_0009_0495	LG17RS009098035	TGTTTTTAACAACAAGAGTGAGGATCGCTCTCAGGTCAAAGAGCTGCTGG	ON_IL,ON_PB	1	1	2	2	-0.018902	EXON_PROBE	ENSONIG00000017828	NA
572981_0009_0499	UNK42FS001205625	TAGCAAGCAAGCTTGTGTTCCTGTCCCGCAATGGTAATCCCCTTAATATC	MZ_IL	2	3	1	3	0.171375	BACKBONE_PROBE	NA	NA
572981_0009_0505	LG7FS015971854	AGTTGCTCTTTGGTCAACTGCATAATAAGTTGTAGATGGATTACCTCATTGTTATGTTTA	MZ_PB	1	2	1	1	-0.426281	BACKBONE_PROBE	NA	NA
572981_0009_0549	UNK30FS000165370	TTGGCATTTTGACTAAAGCTCAAAACTGTCTGGTGTTCCAGGTAAAGTGCCA	MZ_aCGH	1	1	1	1	-0.910668	EXON_PROBE	ENSONIG00000015499	SMC1B
572981_0009_0559	UNK52RS000229461	ATACCTTTGGAGACTACAGCCTGGTCTGGGTCAGACAGGCTCCTGGAAAA	ON_IL,ON_PB,ON_aCGH	1	1	2	2	1.17752	EXON_PROBE	on.gene.UNK52.11	-
572981_0009_0567	LG10FS007265823	ACTTCAGCAAATACGCTGCATCTGTCACGAGTCACACATGTCAGCAACAA	MZ_aCGH	1	1	1	1	-0.994986	BACKBONE_PROBE	NA	NA
572981_0009_0571	LG2FS009283578	ACAGTTATTCTTCTGCTGTGTGCTGTCTTGACTATATGTCTGATTGTTATAGCTGTCCT	MZ_PB	1	2	1	1	-0.360358	EXON_PROBE	ENSONIG00000000964	NA
572981_0009_0609	LG7FS031745722	ACTGGATCCAGACACTGTAAACATGCGGCTGTTATTATCTGAAGAGAACAGAA	MZ_PB,ON_IL	1	3	2	2	0.137368	EXON_PROBE	ENSONIG00000021054	NA
572981_0009_0611	LG22FS019206193	TTTTTGGCAACAGGCAAGTGTGTGGACATGAAAATTCTGTAATGCTCCCTATAAACTC	ON_IL,ON_PB,ON_aCGH	1	1	2	2	1.14517	EXON_PROBE	ENSONIG00000007708	NA
572981_0010_0020	UNK93FS000318792	AGTGTGACTTACACAGCTTTGGATTTCCACTGGCCTTTTGGCAAGTTCAT	ON_IL,ON_PB,ON_aCGH	1	1	2	3	1.28724	EXON_PROBE	ENSONIG00000021311	NA
572981_0010_0038	LG6FS036360917	ACTGACAGCCTGCTTCAGTATGACACGTAGCCTAATAACCGCTAGCTTAT	MZ_aCGH	1	1	1	1	-0.84915	BACKBONE_PROBE	NA	NA
572981_0010_0056	LG20FS031164317	TGCACTTAACAAGGTGCCAATCTGATAATGTCAGAGTAGGGTTTCTGCACT	MZ_PB	1	2	1	1	-0.478827	BACKBONE_PROBE	NA	NA
572981_0010_0096	LG18RS000510353	GGTTCCCAGTATCCGCTTGAAAAAGCTGCCCAGGCCCACCATGATATCAT	MZ_PB	1	2	1	1	0.131673	EXON_PROBE	ENSONIG00000016629	CRYZ
572981_0010_0110	UNK2226FS000002185	CAACACTAAGGGTATAGGTTATCCAGGTAACCTGAAGCATAGTGGTTTAAGAAA	ON_IL	1	1	2	1	-0.255402	EXON_PROBE	on.gene.UNK2226.1	-
572981_0010_0124	UNK122RS000139809	TGGTGCATGGCAGTGTACTGCATCTGCTTCATCCTCTCCATGGCTGTGGT	MZ_IL,MZ_PB,MZ_aCGH	2	2	1	1	-1.08741	EXON_PROBE	ENSONIG00000021163	MYADM_(1_of_2)
572981_0010_0162	LG17RS018056646	CCTTCAGCTTCAGCAGCACTCCCTTTAAAGACTTGCCTCTGTTTAACTCC	ON_IL,ON_PB	1	2	2	3	0.228819	EXON_PROBE	ENSONIG00000000082	FOXM1_(1_of_2)
572981_0010_0178	LG9FS001065686	AATGCCCATAATGGCATGCATGGCAGCCATTGATGTGAGTATGGAAAGGA	MZ_aCGH	1	1	1	1	-1.10262	BACKBONE_PROBE	NA	NA
572981_0010_0216	UNK4610FS000001076	TCCATTTCATTTTGCACAGAGGTAGTGGCTATTTAGGTAAAGGGTAAGGGAC	ON_IL,ON_PB,ON_aCGH	1	1	2	2	0.816097	BACKBONE_PROBE	NA	NA
572981_0010_0222	LG23FS020715709	TATTAGCCCAAATGTTTGCAAATCTCAGCATTGATTGGAGTGTGTACAAAA	ON_aCGH	1	2	1	2	1.1785	BACKBONE_PROBE	NA	NA
572981_0010_0224	LG12FS001561819	TGAGGAACCACCGGCGCATTCATAACTCTGACAAACCTTATCGGTGAGTT	ON_IL	1	1	2	1	0.0337075	EXON_PROBE	ENSONIG00000020209	ZNF507_(2_of_2)
572981_0010_0250	LG16-21FS031024021	TTACTTGCTTGATGGTGTGGATGTGCGTGGTTACACAGCGTGGTCACTGT	ON_IL,ON_PB,ON_aCGH	1	1	2	2	0.98078	EXON_PROBE	ENSONIG00000004498	NA
572981_0010_0266	UNK314RS000160779	GACAGCGGCTTTGAAAGAGTTCTGGCCAAATGTCGCGAGATTGTTGGACA	MZ_PB	1	2	1	1	-0.00928003	EXON_PROBE	ENSONIG00000007917	NA
572981_0010_0268	LG3FS016505949	TCATCTTATTATAAAATAAATGTGATCAACAGGAACCTGATTTCAGGCTGATA	MZ_IL,MZ_PB,MZ_aCGH	3	2	1	1	-1.19285	BACKBONE_PROBE	NA	NA
572981_0010_0270	LG4RS023696673	GAGAGCGAATGCGGCTGCAGAAGAAGTTCCAAAAGCAGTTTGGTGTCCGT	MZ_PB	1	2	1	1	-0.0226921	EXON_PROBE	ENSONIG00000009713	EIF3D
572981_0010_0272	UNK76FS000541261	TATATTTCAGTGCCTGCAGTGGTAAGCATAGCTGAAGAAAACAACGAGACATATTCC	MZ_PB	1	2	1	1	0.473669	BACKBONE_PROBE	NA	NA
572981_0010_0276	LG7FS004668515	GTCAAAGTCTTTAGGTCTGTAAGGGATATAATACTCTTCATCTTTGCCTGACTGCCT	MZ_PB	1	17	1	15	-0.585821	BACKBONE_PROBE	NA	NA
572981_0010_0300	UNK25FS001348792	ACCTGGACCAGCAGGAACTGGTGAAGCACTGTATGGAAAACCATCGTAAT	MZ_PB	1	2	1	1	-0.0279747	BACKBONE_PROBE	NA	NA
572981_0010_0318	UNK3RS003692622	GTAAGATGAGATTAAAACTCAGTAACTGTGCACAGGTGGATGGAATGGATGTTCT	ON_aCGH	1	1	1	1	1.10717	EXON_PROBE	ENSONIG00000008757	NA
572981_0010_0328	LG6RS000254522	AACAACCAACCCACTATGGTGCCCATTCCTAATAGCAATGTAATGTTGGG	MZ_aCGH	1	1	1	1	-0.848431	EXON_PROBE	ENSONIG00000018108	NA
572981_0010_0342	LG16-21RS006630182	ACAGGTCATATCCTATTCGGCATGTCTTTTTCAGTATTTTCTGTTTTACAGTCTAGCT	ON_IL,ON_PB,ON_aCGH	1	1	2	3	1.01698	BACKBONE_PROBE	NA	NA
572981_0010_0344	UNK630FS000000231	AATGCAGGTTGTTAGATAATTACACAGTGGCAGCTGTTGCTTAAACATAAGAAAACAAG	ON_PB,ON_aCGH	16	16	16	64	1.31144	BACKBONE_PROBE	NA	NA
572981_0010_0348	LG6FS021863681	CAAAAGTGTTCAAAAAGTGATAACTGTAATCATAAGTCAAATAAACTGCCA	MZ_IL	2	1	1	1	0.414453	BACKBONE_PROBE	NA	NA
572981_0010_0406	LG23FS001334469	TAATGGAGCTCGATTAGACAATTGAGCTCCATCAAAGAAAAATCTGTAGCAGCTGAGAAACAAA	MZ_aCGH	1	1	1	1	-0.87632	BACKBONE_PROBE	NA	NA
572981_0010_0416	UNK494FS000063269	TAGCTCTCTTAAATTGGAGAAGCAAGTGTCCTCAGTGGTAAAAACTAGCTTT	MZ_IL,ON_PB,ON_aCGH	3	2	2	7	0.824381	BACKBONE_PROBE	NA	NA
572981_0010_0434	UNK167FS000092921	TATCTATTGTTGCATCTGTTCCTGCTTTCACCCACTGAAGCATGAAGTGCTT	MZ_PB,MZ_aCGH	1	2	1	1	-1.86823	BACKBONE_PROBE	NA	NA
572981_0010_0470	UNK50FS001116058	TTACTCCCGCCACACTCCTCACGCAAAAAGTTGGTGCACCTCCAACACCC	MZ_IL,MZ_PB	2	4	1	1	-0.300055	BACKBONE_PROBE	NA	NA
572981_0010_0478	LG19FS004626195	TTCAGTGAAAGCCTGTGCAAAGTGACATCAGCTGTTATCTACATGAATGC	MZ_IL,MZ_PB	2	2	1	1	0.304112	EXON_PROBE	ENSONIG00000001433	BDKRB2_(3_of_4)
572981_0010_0490	UNK10FS002138533	CAGCTGCAGACACATTTGTGAAACAGACAAATCAAAAACTAGAGGAGAGGGA	MZ_IL,MZ_PB,MZ_aCGH	2	17	1	8	-1.16781	EXON_PROBE	ENSONIG00000007457	NA
572981_0010_0516	LG1FS016480372	GGTTCGCAGGCTGAGAAGCTGTGTAGATGAAGATGTCTTTATTCCCCTGT	MZ_aCGH	1	1	1	1	-2.07857	EXON_PROBE	ENSONIG00000017116	GCFC2
572981_0010_0518	UNK5098FS000000423	CTTAATGGAAATCTTTCTGAGCAAAGGAGGGACACCTGGAAAGAAAATAAGAGG	ON_IL,ON_PB	1	1	2	7	0.079675	EXON_PROBE	on.gene.UNK5098.1	-
572981_0010_0536	UNK104RS000118430	CATTGGAGAAAGGCCGTACAGCTGCGACAAGTGTGGGAAAAGTTTCAAGC	MZ_PB	1	2	1	1	-0.338934	EXON_PROBE	ENSONIG00000021440	NA
572981_0010_0542	UNK376FS000145838	AAAAGGTTCATGTGGATCCCACTGTTACCAGATCTACCACATGCAAGCTG	MZ_PB	1	2	1	1	0.135145	BACKBONE_PROBE	NA	NA
572981_0010_0570	LG14FS000340938	TTGCTCGATAACCATACCCAGCACATACCAGTAAAAACATGTTACCTCAGTAAAAGG	MZ_aCGH	1	1	1	1	-1.25518	BACKBONE_PROBE	NA	NA
572981_0010_0572	UNK1456FS000000973	AAATGAACAGCAAAAGATCAAAACAAGTTATACTGCTTTTTAAAGATTTGCTAAGA	ON_IL	1	1	2	1	-0.582985	BACKBONE_PROBE	NA	NA
572981_0010_0580	UNK2926FS000000857	TAAAACTCTTATTCAGCATAAACATATATGAGTGCTATCAAGAGCAGTGTTTA	MZ_PB,ON_IL	1	2	2	1	0.17083	BACKBONE_PROBE	NA	NA
572981_0010_0588	UNK1FS002024233	CAAATATCTTACGTTGCCTTACCGCTTCGGTTTACAATCGGTGAACAGGC	MZ_PB	1	2	1	1	-0.00339904	BACKBONE_PROBE	NA	NA
572981_0010_0600	UNK3RS003276007	GATGCCAGAGTGCTCATCGTTTTTGCTATCATCATCCAGTTCTTTGGGATT	ON_aCGH	1	1	1	1	1.03538	EXON_PROBE	ENSONIG00000021095	NA
572981_0010_0612	LG11RS010022438	TGGCCACTTCACCGATCTGTGGAACTACCTGCCCAGGTGTCTGTACTGCA	ON_IL	1	3	3	3	0.64283	EXON_PROBE	ENSONIG00000007042	NA
572981_0010_0622	LG16-21RS013124802	TCAGTGGGTGGAGACTCTGGTAGCGTGGCTGTCTTTCTGCAGCGCGGTGT	MZ_PB	1	4	1	1	-0.224166	EXON_PROBE	ENSONIG00000014273	GPR161
572981_0011_0019	LG3FS002696218	ACAGAATGTGCCATCATCAAAAACTTTGCCTTCGTCCACATGGACGACCG	MZ_PB,MZ_aCGH	1	2	1	1	-0.884908	EXON_PROBE	ENSONIG00000018380	NA
572981_0011_0027	UNK3396FS000000872	ATTAGAACTGTGTGCAGGTCACTTTGAGCAGAGAATCTTATCACAATATCTTTCCATTCATTTCA	ON_PB	1	1	1	2	0.364041	BACKBONE_PROBE	NA	NA
572981_0011_0033	UNK4324RS000001217	GATGCTGTTAACACTTCAGCCTATCCTTTCTTTATGCTGGTCTACAGTCT	MZ_PB	2	8	2	2	-0.0972426	EXON_PROBE	ENSONIG00000018178	NA
572981_0011_0041	UNK26FS000121271	CATCTGACTGAACACATGACAATTCACACAGGGGAGAAACTCTATAAGTGCA	MZ_aCGH	1	1	1	1	-0.829438	EXON_PROBE	ENSONIG00000010292	NA
572981_0011_0103	LG13FS011437715	CCGCTGTCCTACTACCTTCTGGGCCGCTGGTGCTACGCTGTATGTGACCA	ON_aCGH	1	1	1	1	1.36296	EXON_PROBE	ENSONIG00000010389	FAM82A1
572981_0011_0139	UNK596RS000049456	GGAGCCTGGGTCAACAGCGAGGAGAAAAGCTGTCAGACTTCCTGAGAAGA	ON_IL,ON_PB	1	2	3	3	-0.361641	BACKBONE_PROBE	NA	NA
572981_0011_0211	UNK7FS002603135	GCTCCTCTTAAATCCTTTACCATCCCGAGAATGGAGCTCATTGCAGCAAC	MZ_PB	1	8	1	5	-0.377167	BACKBONE_PROBE	NA	NA
572981_0011_0213	LG8-24RS003792000	ACCAAAGAAAACCCCTCCAAGTGGACCTTAGCTGGCGTGGCTCTTCTTCT	MZ_aCGH	1	1	1	1	-0.925821	EXON_PROBE	ENSONIG00000019524	DNAH9
572981_0011_0219	LG4RS017773130	ATTTCAATGTGATCATCATCTTTCCACAGGTTCTGTCTCACAACCTCCTCG	ON_PB,ON_aCGH	1	1	1	6	1.60033	EXON_PROBE	ENSONIG00000001517	NA
572981_0011_0255	UNK835FS000000207	ATTCCAGTAATTGATGATAATTTTAGAGAAATTTGTGATGAAGACCTAAC	ON_IL,ON_PB,ON_aCGH	1	3	2	12	1.21103	BACKBONE_PROBE	NA	NA
572981_0011_0275	UNK444FS000091417	TTCTTTAAACACCAGAGCGGTGAGCCTCACAGTCGCTGTGAAGATGAGAG	ON_aCGH	1	1	1	1	1.12443	BACKBONE_PROBE	NA	NA
572981_0011_0299	UNK3949FS000000860	TTGCTCCTTTAAAACCAGTTACAATCCCTCGAATGGAGTTAACTGCTGCC	MZ_IL,MZ_PB	2	6	1	2	-0.46398	BACKBONE_PROBE	NA	NA
572981_0011_0325	LG15RS010901570	TGTCCATCAATTTGCCAAGGAGCTGGATGCCTCTTGCATTAAAATCGAGC	MZ_PB	1	2	1	1	-0.156935	EXON_PROBE	ENSONIG00000011317	EPHA7
572981_0011_0367	UNK339FS000047513	GGACACCGTGTCCTATGAGTGTTATACTACAATAAACAGAGCCTGACCGC	MZ_aCGH,ON_IL	1	3	2	3	-1.3167	BACKBONE_PROBE	NA	NA
572981_0011_0433	UNK2587FS000000131	ACTTGACACTAGCAGAAACCCTCAAATTCAAACATGTAAAAGGTTTCATAACTACA	MZ_PB,ON_IL	1	2	4	1	0.136275	BACKBONE_PROBE	NA	NA
572981_0011_0459	LG19RS011629332	ATCCCTCCTGTGGACATCTATTCTCTGCTTGCTGTCTGCTCTGCAGCCAA	MZ_IL,MZ_PB,MZ_aCGH	2	3	1	1	-2.03615	EXON_PROBE	ENSONIG00000019551	WDR35
572981_0011_0461	LG17FS008075099	AGGATGCTCAATTCCATCCTCACCCAGCTGGACCCGCTGACCAACTGGTG	MZ_PB	1	2	1	1	-0.0319011	EXON_PROBE	ENSONIG00000008071	NA
572981_0011_0533	UNK18RS000142850	CGTCACTAACGCCAAGTCTCTGTGTCGTTTGGCCTGGCAGCCCGGGATGG	MZ_PB	1	2	1	1	0.103817	EXON_PROBE	ENSONIG00000007084	WDHD1
572981_0011_0545	LG12FS021079731	GCACAATTCAGGGTTCACCATAATGGAAGCAGGGCACTAGTTACAGGAGA	MZ_aCGH	1	1	1	1	-0.979199	BACKBONE_PROBE	NA	NA
572981_0011_0565	LG13FS018971251	CTCCTGAGAAAGTCACGTATCCTAATTCTGGATGAAGCCACGGCAGCTGT	MZ_PB	1	3	1	1	0.364193	EXON_PROBE	on.gene.LG13.477	-
572981_0011_0615	UNK92FS000182072	TGTCTGTCGCAGTGCCGCATGTCCTGTCCTTCGGTGAGTAATCTAGTAAA	MZ_PB,ON_aCGH	1	2	1	1	1.04708	EXON_PROBE	ENSONIG00000016782	PGAP1
572981_0011_0621	UNK3847FS000000492	AGACCAAGTTCTTTGGTGGTGATTCTATAACAATGATCGACTACATGATGTGGC	ON_IL	1	1	2	1	0.108228	EXON_PROBE	ENSONIG00000006695	NA
572981_0012_0020	UNK223FS000166621	CAGGAGGATGGAAAAGTGGAAGTAGGATTTGTTATGGGCAAAGCCAAATTAG	MZ_IL,MZ_PB	2	7	1	3	-0.437206	BACKBONE_PROBE	NA	NA
572981_0012_0028	LG14FS009295788	AGCTTTGAACCAAGCTTAGCTCAAGTTCAAAGCAGTAGTTCAAAGCTGACTCA	MZ_aCGH	1	1	1	1	-1.11659	BACKBONE_PROBE	NA	NA
572981_0012_0066	UNK3RS000468131	TCACACCTGGAGCTGCAAATGTGTGATGGTACTGATCCTTCACCCTTCAT	MZ_IL	2	1	1	1	-0.426561	EXON_PROBE	ENSONIG00000008420	NA
572981_0012_0110	UNK28FS001408967	CTGCTTCTTAGTATGCACATTGTATTGTGATGGACTTGGGAATACAGCTGTG	MZ_PB	1	2	1	1	-0.177695	BACKBONE_PROBE	NA	NA
572981_0012_0114	UNK135FS000471819	AGCCATGATGGGTGATGATGTTGTTCTTCCATGTCAGCTTAAACTTGCTGTT	ON_PB,ON_aCGH	2	1	2	4	1.04518	EXON_PROBE	on.gene.UNK135.7	-
572981_0012_0132	LG13FS027340346	AGCTGCAACAGTGTGCCTGACACTGCGCTGCTCACATGTAAAGATGCTTT	MZ_aCGH	1	1	1	1	-0.856813	BACKBONE_PROBE	NA	NA
572981_0012_0138	LG2RS017263702	CCGTTTATGAAGCCAGTGTGCCTGAAAACTCTCTTTTAGATACCGTAGTG	MZ_aCGH	1	1	1	1	-1.24551	EXON_PROBE	ENSONIG00000004968	NA
572981_0012_0152	LG6RS031805567	GAGGATGAGCTGACCTGCAGCATCTGTCTGAGCACCTTTGACTGTCCGGT	MZ_PB,ON_IL	2	4	3	3	-0.427287	EXON_PROBE	ENSONIG00000003340	TRIM25_(1_of_3)
572981_0012_0208	LG15FS000000648	TCTTTGCTGACCGCCTCTCTTGATGTCAATGGTCTGGCTATAAATAGTGAT	ON_aCGH	1	1	1	1	0.87952	EXON_PROBE	on.gene.LG15.1	-
572981_0012_0224	LG1FS013351168	ACACATTTGGCACATGCATTGCTTTCTTCATTGTCATCGGAGACCAGCTC	MZ_PB	1	2	1	1	0.101463	EXON_PROBE	ENSONIG00000005715	SLC38A7
572981_0012_0244	LG1RS029264902	CTCCTGGTGCTCACTCTGGCTCTCATCATCATCTATGTGTTCTGGACTGT	MZ_aCGH	1	1	1	1	-1.10089	EXON_PROBE	ENSONIG00000003416	44256
572981_0012_0246	LG5FS034212654	CCCACGATCGTATCATGGGCCTGGACCTGCCTGATGGTGGACAGTTAGTA	ON_IL	1	1	2	1	-0.0758403	EXON_PROBE	ENSONIG00000005123	SHMT2_(1_of_3)
572981_0012_0266	UNK51FS000024248	TGTTGGAGTATTGACTGCTCCACACAAAAGGAATGTTTTGTAGGCAGTAAAATGGCA	MZ_PB	1	2	1	1	-0.624378	BACKBONE_PROBE	NA	NA
572981_0012_0324	LG23FS008236159	GTAACGGACGCCACAAAGAGCAGTGAGGGTACGAAACGCCGTAAGTAGGG	MZ_PB	1	4	1	1	-0.102303	EXON_PROBE	ENSONIG00000019325	TP63
572981_0012_0368	LG7FS000226580	ACTGCTGACTTGTATGACAAGGCCACTGTTAAAGTGATCCTTAAAGAGCCA	MZ_PB,MZ_aCGH,ON_IL	2	5	3	3	-1.64327	BACKBONE_PROBE	NA	NA
572981_0012_0372	LG14FS033262370	GACCTGCGCTCTTTCCGGAAGGTTTCCTGTTACATCATGCAGGACGACAT	MZ_PB	1	2	1	1	0.170566	EXON_PROBE	ENSONIG00000017227	ABCG1
572981_0012_0428	LG17FS009147923	TAGACTGTCAGATCCTGGATGTTGTTGATACTCCAGGACTGTTTGACACT	ON_PB,ON_aCGH	1	1	1	2	0.87456	EXON_PROBE	ENSONIG00000021216	NA
572981_0012_0466	UNK34FS001207410	ATGAGTTGATGAAGGAATATGGTGACCTATTTCAGGGACTTGGTTGCCTTG	MZ_PB,ON_IL	2	7	4	5	-0.287404	BACKBONE_PROBE	NA	NA
572981_0012_0500	LG17RS000723651	AGGAAAAGAACAATGCCACCTACCTGAGAGCCTACACCAACTGGCGTTAC	MZ_PB	1	2	1	1	-0.777136	EXON_PROBE	ENSONIG00000003752	HPS3
572981_0012_0526	LG23FS007895656	ATTCAGATCATGAACTGTGTGGCCATCTTGTCGACAAAATCGAAGACCAAGTT	ON_aCGH	1	1	1	1	0.957691	EXON_PROBE	on.gene.LG23.156	-
572981_0012_0528	LG9FS002529722	AAGCAAACCCGTGACCTGGTGCGCAAGTATAAAGGTCTGCAGCCACTGGT	MZ_PB	1	2	1	1	-0.738909	EXON_PROBE	ENSONIG00000003729	ARMC4
572981_0012_0586	LG16-21FS006519880	TTCTTTATATTATATAGTTTAATAATCTGCAGTAATTCTACTATTGTGTA	ON_IL,ON_PB	1	1	2	3	0.302765	EXON_PROBE	ENSONIG00000020688	NA
572981_0012_0590	UNK3757FS000001377	GTGTGTTGTTAGCAAGTCGCCTGAGCCAGAGGCGAGAGCACCTTTGGAGA	ON_IL,ON_PB	1	5	2	6	0.645727	BACKBONE_PROBE	NA	NA
572981_0012_0602	LG7FS044104396	GTGGTTGCCATCGTTGTCTATCTGCTGTGTGAGTGGATCAGCAAGAGCTT	MZ_aCGH	1	1	1	1	-0.857139	EXON_PROBE	ENSONIG00000014633	FAM18A
572981_0012_0608	LG10RS004619964	CTTTTAGCTTTTAGGATTGTATGGTCAGTGGACGTCTTTAATGAAAACTGGGAG	MZ_aCGH	1	1	1	1	-0.909019	EXON_PROBE	ENSONIG00000017540	RNFT1
572981_0013_0039	UNK106RS000596774	TTCTGTGATGCCTCTGTCAAAGCAATATCTGCAGTTGCTTATCTTAAGACAAC	ON_IL,ON_PB	1	3	2	4	0.246891	BACKBONE_PROBE	NA	NA
572981_0013_0119	LG15FS009028267	TGTATATAGTCAGCTAAGTGACTGCAAGTTGCCCAGATCCTGTGTATGCAA	MZ_PB	1	2	1	1	-0.0938586	BACKBONE_PROBE	NA	NA
572981_0013_0147	LG17RS013968321	GTGTACACGGTCATTGGATGTTGGCTGATGTTAATAACTGGAATCCAAGC	ON_IL	2	2	4	2	-0.332316	EXON_PROBE	ENSONIG00000018009	NA
572981_0013_0167	UNK4388FS000000021	TGATGGTCATAGACTGTCCAGGCTGCATAACTCTTGAGTCTGGCTGAATA	ON_PB,ON_aCGH	2	1	2	2	1.07432	BACKBONE_PROBE	NA	NA
572981_0013_0175	UNK4668FS000000975	AACCTGTGTGAACCAAGCTGTCTTTCAGAAGCTCCTGTAGCAAAGGTTGC	ON_IL,ON_PB	1	2	2	3	0.151174	BACKBONE_PROBE	NA	NA
572981_0013_0183	UNK210FS000163819	TTACTCAAGAAAAGTCATGTATCACACATTACTTAATACTTTTCTTAAAAGTA	MZ_PB,MZ_aCGH	1	2	1	1	-0.813934	BACKBONE_PROBE	NA	NA
572981_0013_0207	UNK71FS000634643	GAGTAATTGATGGCTGTTAGGGAGCTGGGATTTCAATAACGGCTCTTATCT	MZ_PB	1	2	1	1	0.42039	BACKBONE_PROBE	NA	NA
572981_0013_0229	UNK20RS000759671	CGAGGTGGACATTAAGAGCCCGTGGCATCAGGTGCTGGCTGCCTTCTGGC	MZ_PB	1	2	1	1	-0.382055	EXON_PROBE	ENSONIG00000013701	NA
572981_0013_0235	LG1FS008401766	TTTAATGCAAGGATGCAAGTGGTTGATGAGTTTGAAGGGTACTATTGACAGGGT	ON_aCGH	1	1	1	1	0.877096	BACKBONE_PROBE	NA	NA
572981_0013_0237	UNK233FS000169739	ACAATGCACACAGGATTAAACAGGTAACAACCAAAAGCAGTGTAAGCTGAGTCTTCA	ON_IL,ON_PB	1	1	3	3	0.335204	BACKBONE_PROBE	NA	NA
572981_0013_0245	UNK13FS002060129	TCAAACCCTGTGTACTGGTAGAGTGAGCCACATGGAGTTAATGGAGAGAA	MZ_aCGH	1	1	1	1	-1.22298	BACKBONE_PROBE	NA	NA
572981_0013_0267	LG10FS014023709	GGTGAATTGATTTGCCAGCCAGTATTCCTCGATTGTGTCTGTAGACTAAAG	MZ_aCGH	1	1	1	1	-1.53593	BACKBONE_PROBE	NA	NA
572981_0013_0285	LG16-21FS025923929	CCAGCTCTGATGGAAGGGTCAGAAAGGTAAAGCTGTTGGTTAGTGACTCA	MZ_IL,MZ_PB	3	5	1	3	-0.434498	BACKBONE_PROBE	NA	NA
572981_0013_0325	LG11FS031373605	TGGTGAAATGATCTGTCAGTACCAGGATGTCTTTGGTGTTGCTGGTATCG	MZ_aCGH	1	2	1	2	-1.34996	BACKBONE_PROBE	NA	NA
572981_0013_0343	LG5RS028069412	GTTTATTTCAGCCTGGCAAGCAACTTTGGACTGTTGGCAGCCTACTACTT	ON_aCGH	1	1	1	1	0.877363	EXON_PROBE	ENSONIG00000004033	TAS1R3_(2_of_2)
572981_0013_0349	UNK801FS000011530	GTTCCTGACAAAATTGGCACTGTGAAACTGCCTCGTGCTGTGACACTACT	ON_IL,ON_PB	1	2	4	7	0.616443	EXON_PROBE	on.gene.UNK801.1	-
572981_0013_0355	UNK10FS002149575	TTTCGTGACACTCCCCGTTACATTCTTCTGTATAACCTCCTTTTTGCAGACA	ON_IL,ON_PB,ON_aCGH	1	2	4	4	1.95844	BACKBONE_PROBE	NA	NA
572981_0013_0397	LG22FS005555859	CCTCTCAGTCATTGAGTCCAACCACCATGTCACCAACGTCATACCCGAGA	ON_aCGH	1	1	1	1	0.854559	BACKBONE_PROBE	NA	NA
572981_0013_0405	LG11FS030370705	CCACTGACTGGGCTCCTATACTGGAACAACATTTAGAGAAACAGCTGGAG	MZ_aCGH	1	1	1	1	-1.00774	BACKBONE_PROBE	NA	NA
572981_0013_0429	LG9FS000588632	AGAAGATTAATGCTGTGTGCGAAATACCCTCACCTTTTGATAACCTCCTCTTCTTAG	MZ_PB	1	2	1	1	0.138142	BACKBONE_PROBE	NA	NA
572981_0013_0457	LG2FS015385663	ACAACAAAGGAGAGAGCGGTTTATTCTAAGCTTGGATCCCGCCTTGCAGC	MZ_aCGH	1	1	1	1	-0.821381	BACKBONE_PROBE	NA	NA
572981_0013_0593	LG22FS006683104	AAGCAGCTCATCGTTGGAGTCAACAAGATGGACTCCACCGAGCCCCCCTA	ON_aCGH	2	2	2	2	0.844249	EXON_PROBE	ENSONIG00000017760	NA
572981_0013_0607	LG5RS035482166	GCCAGAAATACAATTATTCTCCATGGTTTTCAGGTGTTGTTGTGTATGTCAAT	ON_IL,ON_PB,ON_aCGH	1	2	4	3	1.27064	EXON_PROBE	ENSONIG00000005352	NA
572981_0013_0609	UNK2498FS000000072	CTTAACGCCACAGGTCACAGATGGGTCGCGGAGCTGGCCAGCTACAACTT	MZ_PB,ON_IL	1	6	2	3	-0.760562	BACKBONE_PROBE	NA	NA
572981_0014_0010	LG7RS006276383	GTATTTCTTCAGTATAGTGCAGGCACTGGTAGACTGGGGTTACACCAGAG	MZ_aCGH	1	1	1	1	-1.07992	EXON_PROBE	ENSONIG00000011066	PLA2G15
572981_0014_0026	LG14FS034005979	ACAGATCTATACTAAGATTATACAGGAAATGGGAAATGATGGCTATGTCA	MZ_PB,ON_IL	1	2	3	1	-0.466701	BACKBONE_PROBE	NA	NA
572981_0014_0098	UNK164FS000401745	TTCTTCCTCGTCAAAGGAAACGAGTGCAGCTGATTGGCTCACGGTGATGA	MZ_PB,ON_IL,ON_aCGH	1	4	2	2	1.88617	EXON_PROBE	ENSONIG00000019943	HLA-DMA_(2_of_19)
572981_0014_0156	UNK428FS000024373	ACTTGACTTAATCAACACAGGTGGAACACAGTCAAGTTAATCTGCACAAATACAGCCT	ON_IL,ON_PB	1	3	2	4	0.0517295	BACKBONE_PROBE	NA	NA
572981_0014_0172	LG13FS003921972	TCAGATCTTATCGAGAAGGATGAGCTCAATGTGAAGCAGGAGAGCACTGT	MZ_aCGH	1	1	1	1	-2.13753	EXON_PROBE	ENSONIG00000001491	NA
572981_0014_0196	LG20FS026361076	TGTGCAGACAACTCGAAAGAGACCTGGAAACCCACCGTGAGGTGCCTCTG	MZ_aCGH	1	1	1	1	-0.935452	EXON_PROBE	ENSONIG00000011869	FANCE
572981_0014_0198	LG22FS015453297	TGGATTGTCTAATCATCGGCAGAGATCTGGTTCGTCTGCTGCAAAATGTT	MZ_aCGH	1	1	1	1	-1.0379	EXON_PROBE	ENSONIG00000007567	INTS3
572981_0014_0216	LG4FS001883586	ACGTCGCAATGCGAGGACATAAAGTAGATGACTGAAAACTTACTTGGACACAT	MZ_PB	1	2	1	1	-0.459128	BACKBONE_PROBE	NA	NA
572981_0014_0254	LG4RS001015181	CCTTTGTTAGAGCCTGTTTGCGCTGGCAGCAGATGAGGACTCTGAGGTCA	MZ_PB	1	2	1	1	-0.397072	EXON_PROBE	ENSONIG00000002147	TNPO2_(1_of_2)
572981_0014_0336	UNK140FS000447871	ACTGAAATAAGGAAACTGACTGATTCCAAAAGCCAAAATTTCTAGCTTCCCAGTG	MZ_PB	1	2	1	1	-0.194182	BACKBONE_PROBE	NA	NA
572981_0014_0340	LG7FS014349984	TCATACACTCTAAAGAAGTCCTTCATCTCCTAAAGCCTCTTCATTAAACCACACTTTG	MZ_PB	1	2	1	1	0.485902	BACKBONE_PROBE	NA	NA
572981_0014_0418	UNK31FS001300843	TGTGTGGCAAGGTGACAAATACTGCTTGCAAGTGAGGTAAGACAACTAAATGAATGT	MZ_aCGH	1	1	1	1	-0.81322	EXON_PROBE	ENSONIG00000016068	NA
572981_0014_0572	UNK570RS000013430	AATCTTAATGCATCTGTGATCAGCAGTGGAAGCTACAGGTGTATGGGTAA	ON_IL,ON_PB,ON_aCGH	1	1	3	7	2.27235	BACKBONE_PROBE	NA	NA
572981_0014_0576	LG3FS010351701	TTAGCTGACAGAACAGTATGTGCTAAAATCAGCTTAATCACTAGTTTGACATCCAGGACTCTAA	MZ_aCGH	1	1	1	1	-0.905846	BACKBONE_PROBE	NA	NA
572981_0014_0586	LG20FS015835053	GGGCTTTTGAGTCAAGGTGCATGTTTTCTTTTGATATAATGAAGACCAGCAAGAAATGCTC	MZ_IL	2	1	1	1	0.240017	BACKBONE_PROBE	NA	NA
572981_0014_0598	UNK81FS000780681	TCCTGCACTCGGAGCCAGGAGCGCTCAAACTGGCTGAAGCCATCGCTAAG	ON_aCGH	1	1	1	1	1.1197	EXON_PROBE	ENSONIG00000014867	NA
572981_0014_0604	LG11FS008631731	ACCAAATATTAGTGTATTTGGTGATCACTATCAGTCTTCAAAACTGTATCAGTCAGA	MZ_aCGH	1	1	1	1	-1.00064	BACKBONE_PROBE	NA	NA
572981_0014_0612	LG23RS005821215	GACCAGAGCATGAAGCCGGTGCTGTTTGAGATCTTCGGCGAGCTTTGGAC	MZ_aCGH	1	1	1	1	-0.838172	EXON_PROBE	ENSONIG00000019209	UHMK1
572981_0014_0614	UNK1561FS000000854	AAAGGAACCGTAGACTGGCTCAACATGCGAAGCTGGATTTCCAGACACCT	ON_IL	3	3	6	3	0.185882	EXON_PROBE	on.gene.UNK1561.1	-
572981_0014_0616	LG1RS013255176	TCGTACGGCTGGACCTGCGAGGAGCTGATGGGAGGAGGCGGTCTTCACAC	MZ_aCGH	1	1	1	1	-0.959692	EXON_PROBE	ENSONIG00000005724	GFOD2
572981_0014_0622	LG15FS025656354	CTCGTTATCTTGTCGATCTTCTTAGTCTATATGTCCCTGGGCGAGCCCTC	MZ_aCGH,ON_PB	2	2	2	4	-0.805779	BACKBONE_PROBE	NA	NA
572981_0015_0051	LG20FS018079836	AGAATAATAAGTGGCCAATTGCGTCTGTTTGCTCTCCAACAAACCTCAGGATTA	MZ_aCGH	1	1	1	1	-1.40022	BACKBONE_PROBE	NA	NA
572981_0015_0053	LG19FS003956193	TGCTGTTTGCTGGTGGCATGTCAGGCATAGCTTCCTGGCTGTCCACCTAT	ON_IL	1	1	2	1	-0.289097	EXON_PROBE	ENSONIG00000003538	SLC25A29_(1_of_3)
572981_0015_0103	UNK121FS000331540	TCAAAACTCTGCCCTGGGATACCTGGAATACCAGGGTCCCCTCTGGGTCC	MZ_PB	1	2	1	1	-0.354353	BACKBONE_PROBE	NA	NA
572981_0015_0111	LG11RS002856552	AACCATGTATATTTCAGGACAGCTGGGAATGGACCCTGCCAGTGGACAGC	MZ_PB	1	2	1	1	0.277554	EXON_PROBE	ENSONIG00000016443	HRSP12_(1_of_2)
572981_0015_0121	UNK73FS000082339	TTGAAAGTGTAAGTGAGATTGGTTATTGTGCCATCTTATATATTTGAGGCAAGAAAGTGAA	MZ_PB,MZ_aCGH	1	6	1	1	-1.55316	BACKBONE_PROBE	NA	NA
572981_0015_0125	LG12FS018255898	GTTGCTCTTGTGCCACAATAAGAGGAAAATGATAGAGGTTCATGTATTATGT	MZ_aCGH	1	1	1	1	-0.847036	BACKBONE_PROBE	NA	NA
572981_0015_0131	LG4FS023094252	GTCATAATACTGCCATAAAACTATATTTCAGTCTGTTACAGCCTCTTATGGTATA	MZ_aCGH	1	1	1	1	-0.981382	BACKBONE_PROBE	NA	NA
572981_0015_0135	LG1FS008817277	CTGAAAAGGATACTTAACCTTGCATAGGCACTTCTGAAAAAGTCTGGCCTTCTTGAT	ON_IL	1	1	2	1	-0.0572452	BACKBONE_PROBE	NA	NA
572981_0015_0147	LG19RS025179610	GGGCATCCAGGCCTTAGGACTGGTGGGAACTCTGTGTATTATCATCATCT	MZ_aCGH	1	1	1	1	-0.959111	BACKBONE_PROBE	NA	NA
572981_0015_0155	LG14FS027802187	GTCACCAGTATGTGCAGTGCTTCAATGCTTTTTGCTTTTGACAGTGGGTTTA	MZ_PB	1	2	1	1	-0.596636	BACKBONE_PROBE	NA	NA
572981_0015_0169	LG19RS002414902	AGCGTGGTGATGGCGTCTCCGGGCATGATGCAGAGCGGGCTCTCCAGGGA	ON_aCGH	1	1	1	1	0.923868	EXON_PROBE	ENSONIG00000003694	CPSF3_(2_of_2)
572981_0015_0179	LG17RS005134322	CAGCTCTGCCCTCATTAATGGGATGGCCAAGGAAGGAGGAGGTCACGCTC	MZ_PB	1	2	1	1	0.779715	EXON_PROBE	ENSONIG00000012100	VWA5A_(1_of_10)
572981_0015_0181	UNK3327FS000000979	TGGGAACTAAAGAGGACCACTACAGGAACATGGTGAAGACCTACAGCAAC	ON_IL,ON_PB,ON_aCGH	1	1	3	2	1.15462	BACKBONE_PROBE	NA	NA
572981_0015_0259	UNK15FS000115759	GGGCAACTTCTCTGTAACTTTGCGGAAGAACGAGCTGATACATGGGTTCC	ON_aCGH	1	1	1	1	0.913033	BACKBONE_PROBE	NA	NA
572981_0015_0263	LG5FS020273760	CTTGAAACATATGCAGTACTTGACGATGGCTCCCAGCGTACCATTCTTCT	MZ_PB	2	9	2	5	-0.449221	BACKBONE_PROBE	NA	NA
572981_0015_0281	LG8-24FS004180149	CATAGCATAGTAGGACATTATTTGTACGGGTGAAGTAGAAAAGTCACAGGGCAT	MZ_aCGH	1	1	1	1	-1.05191	BACKBONE_PROBE	NA	NA
572981_0015_0303	LG16-21RS019043552	ATGGCCTGCTGTCTGCTGTATCGTGGTGATGTGGTGCCCAAAGATGTCAA	MZ_IL,MZ_PB	2	3	1	2	-0.0175467	EXON_PROBE	ENSONIG00000004187	TUBA8
572981_0015_0309	LG23FS016093474	AAGTTATTTGTGCAGGTGGATACTTTAAAAACAAAGGAATCTGTCAGGTAACT	MZ_PB	1	2	1	1	-0.447442	EXON_PROBE	ENSONIG00000002378	GZMM_(14_of_26)
572981_0015_0343	LG7FS032601224	CAAGGATGAGGTCAAAGAACAGGACAACCATGGAGTCAAGGTTGTGAAAA	MZ_PB	1	2	1	1	-0.313719	BACKBONE_PROBE	NA	NA
572981_0015_0403	LG18RS005100592	AACACCACAGAGACGGTCACCCTCACCGGCCCTACATCCAAACCGTCCCG	MZ_PB	1	2	1	1	0.0700018	EXON_PROBE	ENSONIG00000010659	FAM78B_(2_of_2)
572981_0015_0411	LG20FS022093499	TCTTGTCAACAGGACAGATACGCACCATGCTGTCAACAAGCCTGATAGCC	MZ_PB	1	2	1	1	-0.113551	BACKBONE_PROBE	NA	NA
572981_0015_0425	LG15FS006079531	TCATCATCGGTGTTTGACTGTTCAGATGAGTTCATCTCTACTCGAGTGTGA	MZ_aCGH	1	1	1	1	-1.0111	BACKBONE_PROBE	NA	NA
572981_0015_0451	LG22FS006618627	TATTCAATGTAGAAAGCACGCAGGTGAACAACTTACCGTTCATCTGAGTTGGGTTTAA	ON_IL,ON_PB,ON_aCGH	1	1	2	2	1.63797	BACKBONE_PROBE	NA	NA
572981_0015_0497	LG5RS027641407	CTACTTCATGTTTGCTGACTTTTGCTGTGTTATGCACTCCAGAGACCCGA	MZ_aCGH	1	1	1	1	-0.822452	EXON_PROBE	ENSONIG00000004432	NA
572981_0015_0551	UNK65FS000168649	GAGATACGCCTCCACCGAACTAGACTTACCATCTATAAGGTATTCATTCT	MZ_aCGH	1	1	1	1	-1.04516	EXON_PROBE	ENSONIG00000005520	NA
572981_0016_0046	LG13FS028473402	CCATCAAGAAATTTTGTGCAAGACTTAGCACCAGGCTGCCACTATCAAAGTAT	MZ_PB	1	2	1	1	0.337436	EXON_PROBE	ENSONIG00000008422	PARP6_(2_of_2)
572981_0016_0058	UNK87RS000418115	TGTGTGGAAAAACTTTACCTGATAAATACAAACTGATTGCACATCTAAGAGTTCACACAG	ON_IL	1	2	2	2	0.360387	EXON_PROBE	ENSONIG00000009379	NA
572981_0016_0062	LG20FS021959109	AAAGACCGCAAGAACCGCCCTCAGGATGGCGATGAAGGTGCAGAGTTTGT	MZ_PB	1	2	1	1	-0.0276449	EXON_PROBE	ENSONIG00000009233	OTUD3
572981_0016_0064	LG13FS030259305	GAGATGACCACAGTGGTGGACTTGATTCCCTGGACAGACTATGAGTTCAG	MZ_PB	1	2	1	1	-0.0970093	EXON_PROBE	ENSONIG00000008695	CNTN1_(1_of_2)
572981_0016_0084	LG16-21FS021214373	TACCATCTTCTCCTCATCACCCAAATACGGGACCTGGTGTCGGGATAATT	ON_aCGH	1	1	1	1	0.933965	BACKBONE_PROBE	NA	NA
572981_0016_0112	UNK337RS000111930	TTTTCTGTCCAGGCTCTGTGACTGCAAACTCTCACAGAGAAGCTGTGACG	ON_PB,ON_aCGH	1	1	1	2	1.03582	BACKBONE_PROBE	NA	NA
572981_0016_0150	LG7FS037671433	TTTTCGTCTGTGCGCTCAAACGACTTTGCACTGTTCAGACGAGCAGTTTA	MZ_aCGH	1	1	1	1	-0.843299	BACKBONE_PROBE	NA	NA
572981_0016_0162	LG18RS005789312	TTAACTACAAGTCCAGGTTTTCCATCATTCTTATGGCTGTTGTTGATGCCAATTACAA	ON_IL,ON_PB,ON_aCGH	2	2	8	10	1.24171	EXON_PROBE	ENSONIG00000010533	NA
572981_0016_0190	UNK1RS003227949	GGACCCTCTTTACATCCTTGATGATAATGCCAAGAGCTACGTACCACTGA	ON_IL,ON_PB,ON_aCGH	1	1	2	2	1.05431	EXON_PROBE	ENSONIG00000012093	SLC27A5
572981_0016_0224	UNK249FS000113626	GCACATAGTCTATTTCCCATGTTGGGTTTTACATGTGAAACACTTTGCACTGAA	MZ_IL,MZ_PB	2	4	1	1	-0.184802	BACKBONE_PROBE	NA	NA
572981_0016_0226	UNK130RS000505896	TTGATGGAGTCCTGGTATTAATGTTTTTGCTTCTTCTTTTGCAGGATTGACTCTGTGGG	ON_aCGH	1	1	1	1	1.06161	EXON_PROBE	ENSONIG00000000319	NA
572981_0016_0230	UNK98FS000534581	ATTACATGCCTTGCTGTTGAAGAGATCTTTGTTGGGCCAGGGTAACAGTG	MZ_aCGH	1	1	1	1	-0.865541	BACKBONE_PROBE	NA	NA
572981_0016_0248	UNK978RS000005365	GAGGCTGTTGTGAGTTGTCTAGAAGCGAAAGGAATAAACACCACTCACCT	ON_aCGH	1	1	1	1	1.22488	BACKBONE_PROBE	NA	NA
572981_0016_0282	LG10RS002988705	CACATGGACTCTAAATGGTAACGCTATGAACAGCACCCTGGACAACTTCA	MZ_PB	1	2	1	1	-0.493801	EXON_PROBE	on.gene.LG10.62	-
572981_0016_0290	LG20FS016656292	TTCAACATGGAAATGCCGAATATGAGAGGAGCAACAGACACCTTAAGCTGA	MZ_PB,ON_aCGH	1	2	1	1	0.886251	BACKBONE_PROBE	NA	NA
572981_0016_0312	LG16-21FS021106951	AAGCTCTAAGATGACTAGCCCTTCTAAAAGCCTGAGGATTGCTGCATTCC	MZ_PB	1	2	1	1	0.246518	BACKBONE_PROBE	NA	NA
572981_0016_0316	LG8-24FS008110195	GCTCTGAAAGCAGCCGCTGTGGCCTTGGAGTGTAACGACCATGAATTAGC	MZ_PB	1	2	1	1	0.0440392	EXON_PROBE	ENSONIG00000019734	UBTD1_(1_of_2)
572981_0016_0342	LG7RS001464748	CCTCCATCAGATGTGATCAAATCGATCCGTGACCCAGAGAAGCCCAACAC	MZ_PB	1	2	1	1	-0.305543	EXON_PROBE	ENSONIG00000010598	FAM96A
572981_0016_0370	UNK60FS000701875	GTGAAACACTAACACAGCAAACATTTAGTCCTTTTAAACATAGTTTAAGCAGC	ON_IL	1	1	2	1	-0.432236	BACKBONE_PROBE	NA	NA
572981_0016_0372	UNK126FS000050576	AGGGTCAAATTAATTTAGGAGATTAAGAGGCTAATAAGCAAGGCTTGCTGCAATTAA	MZ_PB,ON_IL	1	2	3	1	-0.582818	BACKBONE_PROBE	NA	NA
572981_0016_0390	UNK254FS000093367	GGTTTAAAAGCAAGACTGGATTAGTAACAGATTATTTACATTTATATTTTGGAG	MZ_aCGH	1	1	1	1	-0.811194	BACKBONE_PROBE	NA	NA
572981_0016_0416	LG9FS010402397	AGCGCAGAATAACAGAAGAATGATGGAGCTCTTCGGGAAATGATTTCCCA	MZ_PB	1	2	1	1	0.00448535	EXON_PROBE	ENSONIG00000020420	CRH_(1_of_2)
572981_0016_0476	UNK4560FS000000187	AAACATGAGCTGTATCAAGCTAGAAAGGTTGTTCAAAGGAGAGCAGGGTGT	MZ_PB,ON_IL	2	10	4	6	-0.792322	BACKBONE_PROBE	NA	NA
572981_0016_0478	UNK186FS000152850	AATGTACTTTATGTCAAACTGGAAAGGCGCTAGCTTTGCGATCCACCTCT	ON_IL,ON_PB,ON_aCGH	1	2	2	4	0.935669	BACKBONE_PROBE	NA	NA
572981_0016_0514	UNK67FS000018174	ACCTGCTAGTCTGTGATCTTTTGGGGTCCACAGCTGTGCTGCCTGGTCTC	ON_IL,ON_aCGH	1	2	2	2	1.2213	BACKBONE_PROBE	NA	NA
572981_0016_0526	UNK1FS001579185	TGCACAATGTGCAAACATAATGTATGTTTACAGGGTACCCTGTATTGTGTCCA	MZ_aCGH	1	1	1	1	-0.934337	BACKBONE_PROBE	NA	NA
572981_0016_0548	LG4RS004611179	GATGAAAACAGGAAAGCCAAATCAACTCCAGCCATTCTGGCAGAAATTGTGAA	MZ_PB	1	2	1	1	0.0923126	EXON_PROBE	ENSONIG00000015661	SLC25A17
572981_0016_0580	UNK160RS000343844	TGGTCCAAGGAAGGCTTGAAGCCAGATGTTGTCTTCTTGTACCGGGATGG	ON_IL	2	3	3	3	0.757287	BACKBONE_PROBE	NA	NA
572981_0016_0624	LG23FS008919741	CATGGATTCAAAGGGTGTTGAATGACAATTAGGCCAGTTAGACTAACTGATAATGTGTC	MZ_PB	1	2	1	1	-0.664502	EXON_PROBE	ENSONIG00000004875	ELANE
572981_0017_0009	UNK10FS002186292	TCTCCCCTCTCACCCTTTCGGTGATGCCTCTGGAGAGATATGTAGCTGTG	ON_IL,ON_PB,ON_aCGH	1	2	2	4	1.75359	BACKBONE_PROBE	NA	NA
572981_0017_0019	UNK4FS001266558	AGTTTCTCTAAGCTACTAAGACTCTTAAGAGGTTCAGTCCTTTGCCAGAGG	MZ_PB	1	3	1	1	-0.530484	BACKBONE_PROBE	NA	NA
572981_0017_0039	LG7FS023810851	TATTCTCTTGAGTGACAGCTGGCCACAACGGTGGCCAACAGACAAATTAA	MZ_aCGH	1	1	1	1	-1.21396	BACKBONE_PROBE	NA	NA
572981_0017_0049	UNK382FS000151511	GTGGCACCGAGGACACGATCTATGGTGTGTTGAAACATCTGTTAAAGACA	ON_aCGH	1	2	1	2	2.22592	BACKBONE_PROBE	NA	NA
572981_0017_0107	UNK366FS000144005	CGTTCGTCTCCCAGCGCGGTCCGCTGTACATCTGGGTCTACCGAGGTCCC	ON_aCGH	1	1	1	1	0.81238	EXON_PROBE	on.gene.UNK366.2	-
572981_0017_0149	LG13RS027404960	AGAGGTCCAAGTTGAACTCAGCTGCACATTTAAACCCCAGTCACACGGCC	MZ_PB	1	2	1	1	-0.551075	EXON_PROBE	ENSONIG00000001126	SLC16A12_(1_of_2)
572981_0017_0231	LG8-24FS021244065	GGAGAGAGAGATCGTGCGGGACATCAAGGAAAAGCTGTGCTACGTGGCTC	MZ_IL	2	1	1	1	-0.158548	EXON_PROBE	ENSONIG00000019130	ACTA2
572981_0017_0321	UNK37RS000128144	TCTTTGGTCCTCTGTCCTCATGACTCGGGTCTTCGTTTACGGCACTCTGA	ON_IL	1	2	2	2	-0.286974	BACKBONE_PROBE	NA	NA
572981_0017_0361	UNK630RS000025699	TGTGGCCAGTTTGCCAAGTCGCTATAACTCCTCCACCAGAGATCAGTACA	ON_IL,ON_aCGH	1	1	2	1	1.40299	EXON_PROBE	ENSONIG00000006979	PRF1_(11_of_15)
572981_0017_0365	LG9RS005642089	TCTTCTGTTGCCTTTTAGATTTTTGGGCCTGACACAACACAGGCTGAGCT	MZ_IL,ON_aCGH	2	1	1	1	1.84063	EXON_PROBE	ENSONIG00000004912	NA
572981_0017_0407	LG14FS024748389	AATGTTGGCATTACATTTAGTGCTGATGTGCGAATAGTGATCATCATGCTGTACAGC	ON_IL,ON_PB,ON_aCGH	4	4	5	6	1.22476	BACKBONE_PROBE	NA	NA
572981_0017_0419	LG1FS008989999	TGACTGTCAAGTAGATAGCTGTAGCATACTAACAGCAGGTCCTTGGTGTC	MZ_IL,MZ_PB,MZ_aCGH	2	3	1	1	-1.20394	BACKBONE_PROBE	NA	NA
572981_0017_0443	LG14RS021002502	ACAATTTCATCTAAATGGCATGCACAAGAGTGGAGATGTCATTCTGGGTGGA	ON_IL,ON_PB	1	1	2	2	0.132834	EXON_PROBE	ENSONIG00000011192	NA
572981_0017_0461	UNK255FS000098909	ATAGAAATTCTATCAGGATAAGATAGAAGATCTTTATTGTCACTGTTACCAGAACAATGAG	ON_IL,ON_PB,ON_aCGH	1	1	2	27	2.46791	BACKBONE_PROBE	NA	NA
572981_0017_0469	LG12FS028953497	GCTGGTTTGGTACAACGACTCCTACACCTCGTTCTTCGGTATCCCGCTGC	MZ_PB	1	2	1	1	-0.099589	EXON_PROBE	ENSONIG00000013818	PRDM6
572981_0017_0549	LG2FS000160817	GTGAGCTCTCACCTTGTACACAAAGGCGCAGACAAAGTCGATGAAGCCAC	MZ_PB	1	2	1	1	0.0480331	BACKBONE_PROBE	NA	NA
572981_0017_0571	LG15FS002736621	GCCTTTGATAGGCTACTCCTTTGGATATGTCCTCTCTGCGATCTTCAGAC	MZ_aCGH	1	1	1	1	-0.878252	EXON_PROBE	ENSONIG00000005766	SLC10A1_(1_of_3)
572981_0017_0581	LG15FS012708769	GTTTAAGGCATAAAAGTTTTGGCATTCATGCTGAGGGTTTAGCTATGAGATAACAGCTAC	MZ_PB	1	2	1	1	-0.3505	BACKBONE_PROBE	NA	NA
572981_0017_0611	UNK293FS000020039	TGATTCAACATGTGCTCTGGCACCATCGTAGGCCTCGTTGCTACTGACAA	ON_IL,ON_PB,ON_aCGH	1	1	2	2	1.10034	BACKBONE_PROBE	NA	NA
572981_0018_0008	UNK5566FS000000225	GTGTCAGACAAGCAGAAATGGCTGTAGTGATAGATGTAGCTATTCCAAATGATAGCAA	ON_IL,ON_PB	1	1	2	2	-0.41707	BACKBONE_PROBE	NA	NA
572981_0018_0016	UNK3FS002108602	GATAGCAGCATTCAGCATTATAAAGCAAATGCGAGCTCACTTTTCAGCTGAC	MZ_aCGH	1	1	1	1	-0.80851	BACKBONE_PROBE	NA	NA
572981_0018_0030	LG18FS025578861	ATGCCCAAGCGAGGGAAGAATGTGCTTCTTTTGAGCACAAAGCATAGGGA	MZ_IL,ON_PB,ON_aCGH	2	2	1	6	1.80717	BACKBONE_PROBE	NA	NA
572981_0018_0042	LG17FS021340002	TACAGAAATGCTCTGCACTACCGAGGGAACATGGCTGACATGCTGTATAA	ON_aCGH	1	1	1	1	1.02431	EXON_PROBE	ENSONIG00000011550	TMTC2_(2_of_2)
572981_0018_0050	UNK3FS000075205	GCTGACAGGAAACCTTATGTGTCGAGTTTGGAACAATGTCAGCAGAGATG	ON_IL,ON_PB	1	1	2	2	0.298381	BACKBONE_PROBE	NA	NA
572981_0018_0112	UNK99FS000427811	AGTTAATTCATCCATAGGACAGCAGGGGGCACTGCAGGACTTGATGCAGA	MZ_aCGH	1	1	1	1	-0.871457	EXON_PROBE	ENSONIG00000004734	VARS2
572981_0018_0136	LG19RS002239922	GTAAGCATGGCAGAGATGGTGTGTAATGACAGTGGTCAGACTTACAGGAC	MZ_PB	1	2	1	1	-0.397444	EXON_PROBE	ENSONIG00000020094	NA
572981_0018_0190	UNK67FS000131086	GGACTGACTGTACGACTGAGTCGATGCAGGACTTTGATTACAAACCCTTA	ON_IL,ON_PB	1	1	2	2	0.360771	EXON_PROBE	ENSONIG00000004118	NA
572981_0018_0192	LG23FS013035725	AGGAGTTCATGTTATTCTGCTGGTCATTCCTTTGGACCTGACATTCAGAGAT	MZ_PB	1	2	1	1	-0.625442	EXON_PROBE	ENSONIG00000002897	NA
572981_0018_0196	LG18FS014292232	TGTGCATTCAGTTGAGACTGAATCATGAGATTGTACACAGGTCTTCATTTCCTTAGATTGTTG	ON_aCGH	1	1	1	1	0.800646	BACKBONE_PROBE	NA	NA
572981_0018_0256	LG1FS013353861	GCTTTCATCATCGTCTGTGTGGTCACCTCCTACCCTATTTTACACTTCTG	MZ_PB	1	2	1	1	-0.636665	EXON_PROBE	ENSONIG00000005715	SLC38A7
572981_0018_0326	UNK12FS002209493	GAACAGGTGGATGTGAATGGAATGAAAACACTGATGAAGTGGTTGGTATGGTA	MZ_IL,MZ_PB	2	2	1	1	-0.637092	EXON_PROBE	ENSONIG00000007100	NA
572981_0018_0330	LG12RS006479685	ACAACCCCTACACTGAAATATACAGCTATAACTGTGACAAGGCCAGCAAAACT	MZ_aCGH	1	1	1	1	-1.013	EXON_PROBE	ENSONIG00000011202	PLA2G1B
572981_0018_0358	LG15FS006987482	CAAACGCATGACCTGCTGTCATCTATAACATAATCTGAAGATCCCACTTCCT	MZ_IL,MZ_PB,MZ_aCGH	2	2	1	1	-1.07434	BACKBONE_PROBE	NA	NA
572981_0018_0360	LG9RS017817302	TGTTCTGATCTACCCCGATGAAGCTGATTACAATTATGTAGCTGACACTGTG	ON_aCGH	1	1	1	1	1.44981	EXON_PROBE	ENSONIG00000006480	TFRC_(1_of_2)
572981_0018_0384	UNK1014FS000009299	GAAGACTCTGCTGTGTATTATTGTGCTCGACACTCACAGTGACACAGGAG	ON_IL,ON_PB	1	1	2	2	0.640634	BACKBONE_PROBE	NA	NA
572981_0018_0392	LG4FS026415024	AGATGGGTGAAGGAATACCTACTACAGCAACAGGAACGTCAGCGATGGAT	ON_IL,ON_PB	2	4	4	9	0.384189	BACKBONE_PROBE	NA	NA
572981_0018_0478	UNK2490FS000002158	GGGTGCTTGCTTTATATTTCTGGGAGTTGCCATCAATGAGGTCCTTAAATG	ON_IL,ON_aCGH	1	1	2	1	0.96436	BACKBONE_PROBE	NA	NA
572981_0018_0482	LG11RS009368646	AGGAGGGACTCCCTTGGTGGAGCACCAGATGACCAACTACCAGGCTGGAG	MZ_aCGH	1	1	1	1	-0.802571	EXON_PROBE	ENSONIG00000000059	TTK
572981_0018_0484	LG4FS020226031	GGGTACAAGAGATCCTGCAGTCCATGCAGAAGGCTGGCTCCAAAACCCTG	ON_aCGH	1	1	1	1	0.989472	EXON_PROBE	ENSONIG00000001061	NT5C3L_(2_of_2)
572981_0018_0510	UNK242FS000130029	GGGTCCTGATGGTGTGATCATTCATTCTGATGCATTTCCTCCTGAAAGTC	MZ_PB	1	2	1	1	-0.370816	EXON_PROBE	ENSONIG00000019471	KHK
572981_0018_0518	UNK500FS000040160	CAACACTGTCATGCAGATTGCTTCAAAAATCCTGAGTTCATTCTCATTTTAGC	MZ_PB,ON_IL	1	16	2	5	-0.172008	EXON_PROBE	ENSONIG00000011981	C5orf54_(5_of_7)
572981_0019_0027	UNK14FS000230053	ATGCAAATATCCTCACAGTAGGGCTGAGGCGATCACCGAAATAACTTCGA	MZ_PB	1	2	1	1	0.671992	BACKBONE_PROBE	NA	NA
572981_0019_0029	LG6FS011866786	CGGTCCTGGTGCCTTCGAGCTGTCTGCCACCCATATCCTTCGCTGCAGCC	MZ_aCGH	1	1	1	1	-0.828239	EXON_PROBE	ENSONIG00000003325	NA
572981_0019_0053	LG23RS012934440	TTGTAGAATTAAAAACCTCATGACTGAAACGCCAACATCATACTCACTGCTGGTCATG	ON_aCGH	1	1	1	1	1.03032	EXON_PROBE	ENSONIG00000002917	PPAT
572981_0019_0069	LG4FS027586122	GCCAACGTATTCCAAGGCTATCTAAATGACCCAGAGAGAACAGCAGAGAC	ON_IL	1	1	2	1	-0.384428	EXON_PROBE	ENSONIG00000009301	ACSL1_(2_of_3)
572981_0019_0093	LG7FS013162313	GCAGTCCCTTGGCAGCAGGTTGAGTAAGTACTTCATTATGGAAACTACCA	MZ_PB	1	2	1	1	-0.468587	BACKBONE_PROBE	NA	NA
572981_0019_0107	LG14RS023453157	TTTTACAGAACTATGCGCTACATCTTATTTGCTGTCACATTACTGTCTGATTGTCT	MZ_IL	2	2	1	2	-0.0736555	EXON_PROBE	ENSONIG00000016856	NA
572981_0019_0203	LG10FS015153851	ATGTTCTTGTGCACTTTTGTTCGGTTGCCTGAGGACACCACTGTAATCATA	MZ_PB	1	3	1	1	-0.269415	BACKBONE_PROBE	NA	NA
572981_0019_0213	LG5FS033649940	GGTGGCACTAATTGAAGTGGGCTAATTGTATGTCATCATGAACTCGTCATATG	ON_IL	1	1	2	1	-0.095056	BACKBONE_PROBE	NA	NA
572981_0019_0255	LG3FS000006894	TGTATTCGACATGTGTGCCACTGGAGGTGAGACCGTGGCTCTGTGCCAGG	ON_aCGH	1	2	1	2	0.890902	EXON_PROBE	ENSONIG00000000576	NA
572981_0019_0257	LG14FS024661208	ACAAGTATGTCATCAGGGCAGACACTTCACCGAAGGTGCAATCAGAGCTG	MZ_PB,MZ_aCGH	1	7	1	1	-2.20449	BACKBONE_PROBE	NA	NA
572981_0019_0279	UNK96FS000417557	AGTTAACAGAACCAGTTTAAGTCAAGATTTTTCTGGAGTTCAGATTCTGACAGT	MZ_PB	1	2	1	1	-0.329419	BACKBONE_PROBE	NA	NA
572981_0019_0317	LG19FS022053488	GAATGCTGTGCACAGAGAAATAAAGAAATGTAATGACTAATGTAGTTTGC	MZ_aCGH	1	1	1	1	-1.33934	BACKBONE_PROBE	NA	NA
572981_0019_0325	LG3FS009430478	TCCTGACGAGTAATTGCTCTGCGGTTCAGATCGCTGCTAAGAATGATAAT	MZ_PB	1	2	1	1	-0.0929163	BACKBONE_PROBE	NA	NA
572981_0019_0347	UNK6RS002148002	GTACCAAGATGATCTGGATCTGAGGTTCATCACAGACGAGATTCAGTCAAA	MZ_PB	1	2	1	1	-0.560179	EXON_PROBE	ENSONIG00000005378	NA
572981_0019_0357	UNK160RS000343864	AAGACTTTCCGACTGTTGAGTGGTCCAAGGAAGGCTTGAAGCCAGATGTT	ON_IL,ON_PB	1	1	3	3	0.666143	BACKBONE_PROBE	NA	NA
572981_0019_0369	LG6FS031903668	CTCCTGGCTCTGGGTGGCCAACGATGACAACTGTGGGATCTGCAGGATGG	MZ_PB	1	2	1	1	-0.0986738	EXON_PROBE	ENSONIG00000003330	ANAPC11
572981_0019_0419	LG8-24RS025917585	GTTACAGCAGTGAAGGTTTCCGTTTCTTCACCAACTATGAGAGCAGAAAG	MZ_PB	1	2	1	1	-0.640064	EXON_PROBE	ENSONIG00000018219	PNPO
572981_0019_0441	UNK184FS000027140	GAACAAACCACAAGAACAGTAAACCCATCAGCAGCATCTACCTCAGGGTT	ON_aCGH	1	1	1	1	1.16001	EXON_PROBE	ENSONIG00000017500	NA
572981_0019_0469	UNK1226FS000006473	CCTACCTTAATGAGGAACACCAGTTCAACACAGCCCGACTTGATAAGGTG	ON_IL,ON_PB,ON_aCGH	1	1	4	43	3.14076	EXON_PROBE	on.gene.UNK1226.1	-
572981_0019_0495	UNK316FS000078161	TCAAACGTCAGTGAAGTGCGCAGCTTTCTCGGGATGGTTAACCAATTAGG	ON_IL,ON_PB	1	1	2	3	0.603749	BACKBONE_PROBE	NA	NA
572981_0019_0501	LG19FS005270834	CAATATTGCCAGCACATTGCATAGTGAAACGGCTAAGCACCAAGCTTGAAAA	MZ_aCGH	1	1	1	1	-0.85	BACKBONE_PROBE	NA	NA
572981_0019_0505	LG4FS021173003	CTGTAGCCTCAAAAGGTGTTATGATGCAGAAGAAGGCTACAAATGAGTGACTTT	MZ_PB	1	2	1	1	-0.46167	BACKBONE_PROBE	NA	NA
572981_0019_0525	LG6FS013570497	TACTTGTGTGACTGAGTTGGTCAAGTTTGTCACCATGGTGATCTTCACTTG	MZ_PB	1	2	1	1	0.3431	EXON_PROBE	on.gene.LG6.3490001	-
572981_0019_0533	LG16-21FS028302184	AACTATAAATATGGCCCAAAGCCACCAAGAAGGAGATCTCATCATCTCTGAAGTAAATGGA	ON_aCGH	1	1	1	1	0.862245	BACKBONE_PROBE	NA	NA
572981_0020_0024	UNK204FS000108998	CCTGTTCCTCAGGTACAGCCAGGCCGACGCTCTGAAGTACGTCGGGATCG	MZ_PB	1	2	1	1	-0.156095	EXON_PROBE	on.gene.UNK204.3	-
572981_0020_0032	LG7RS046173438	GTAGAGGAGTGTTGTTTCCGTAGCTGTGACCTCAACCTACTGGAGCAGTA	MZ_aCGH	1	1	1	1	-0.905612	EXON_PROBE	ENSONIG00000014499	IGF2
572981_0020_0058	LG11RS025568476	CACTTCAGAGATCTCATCGACCACCCGTCCCTGTGGAAGGATTATACAGC	MZ_IL	2	3	1	3	0.0884549	EXON_PROBE	ENSONIG00000006549	NA
572981_0020_0062	UNK54FS000501828	ATAAATCAAGCGCACCTCCAGTAGTCAGGATATTAAAGCCATATTTAGCT	MZ_PB,MZ_aCGH	1	2	1	1	-0.92257	BACKBONE_PROBE	NA	NA
572981_0020_0078	UNK57FS000327183	GAGTTCTTCTCCTTTGAAGAGAATGAGGACATATATGCCACTGCTGAAGGT	MZ_IL,MZ_PB,MZ_aCGH	3	7	1	3	-0.901465	EXON_PROBE	ENSONIG00000004026	NA
572981_0020_0088	LG19FS009796986	TCTCTTAAAAAGGAGCTTGAAGCACAAAGGGAGCTTACCATGGTGTGCAT	MZ_aCGH	1	1	1	1	-0.894331	EXON_PROBE	ENSONIG00000000516	NIN
572981_0020_0100	UNK440FS000048195	TCCAGTTTGTACCACCTCTTTGTAATGGCTTTCTTACAAGCTACTAACAGGATTT	MZ_PB	1	2	1	1	0.359452	BACKBONE_PROBE	NA	NA
572981_0020_0108	LG7FS032705205	AGCCAACACTCAAGGTCTGCTTTGTATTCCTGAAGGCGATCAAGGCACTT	ON_aCGH	1	1	1	1	1.44452	EXON_PROBE	on.gene.LG7.902	-
572981_0020_0118	LG12RS004755646	GATTGGGCCCAGAGAGAAGTACTTTCACTGCGAGAAGTGCAATTTGTGTT	MZ_aCGH	1	1	1	1	-1.25231	EXON_PROBE	ENSONIG00000015900	RCHY1
572981_0020_0122	UNK5580RS000000379	CTTGAAAGAACATCAGGCCATCCACACTGGCATTAAACCATTTGTCTGTT	MZ_PB,ON_IL	1	3	2	1	-0.336093	EXON_PROBE	ENSONIG00000021124	NA
572981_0020_0144	LG4FS012720743	CAATACATGTGCCACTTCCTACTGCACTCCCATCCTTACGTCTCAAATCT	MZ_PB	1	2	1	1	-0.0256552	BACKBONE_PROBE	NA	NA
572981_0020_0160	LG17FS016697155	TTTGGCATGATGTCACTACAAACAGCCTTAACGTGCTCCAGGGTTTTACT	MZ_PB	1	2	1	1	-0.0678453	BACKBONE_PROBE	NA	NA
572981_0020_0162	LG12FS010482088	ATTATCAGAACCATCTCAACATAGCTCGTGAGCTCAGAGATGTCCAGAGT	MZ_aCGH	1	1	1	1	-1.10307	EXON_PROBE	ENSONIG00000010671	TTC28_(1_of_2)
572981_0020_0256	LG6FS028103324	GAGCTCCTCTCAATGTTATGTGGTAGATTAAGTCTCCTGGAGTGTTAAGGA	ON_aCGH	1	1	1	1	0.851662	BACKBONE_PROBE	NA	NA
572981_0020_0274	UNK52FS000759564	CTAATGTAGCAGAAATGGTGTGAAACAGAACCTGTTGAGTCTATTTGCTA	ON_IL	1	1	3	1	0.013427	BACKBONE_PROBE	NA	NA
572981_0020_0284	UNK67FS000897182	ACATGTGACAAATATGCTATTAAAACTGTATCACACTGGACTCTAACACAGATCAGCC	MZ_aCGH	1	1	1	1	-0.891217	BACKBONE_PROBE	NA	NA
572981_0020_0304	LG16-21FS005697233	TCTCACACCAAGGCCCGCATCAAGATCATGGCAGTGTGGACCATTTCAGT	MZ_PB	1	2	1	1	-0.284561	EXON_PROBE	ENSONIG00000016184	HTR2A
572981_0020_0340	LG12FS028266579	TAGTATAGAACTTAGGTGGTTAAGCTAATGAGCCATGTCGACTTCTTGCTTTCCTTCT	MZ_PB	1	2	1	1	0.336282	BACKBONE_PROBE	NA	NA
572981_0020_0344	LG7FS003773646	CGCTATCACCTTTTAGAGAAGGAAAACAACAAAACCCAGATGTTGGTCAATAAA	MZ_PB	1	2	1	1	0.0179869	BACKBONE_PROBE	NA	NA
572981_0020_0348	LG17FS015098987	AAGCAGTAGTAGAAACATGCCAGCTGTGGCCGTCATGAGCTACAGTCTAA	MZ_PB,MZ_aCGH	1	2	1	1	-0.960779	BACKBONE_PROBE	NA	NA
572981_0020_0350	LG7FS037770794	AAGCATTTGTGAGTATTATAGTGTGGTGTCCCGCTAACATGTCATTTTAG	MZ_aCGH	1	1	1	1	-0.845301	EXON_PROBE	ENSONIG00000015506	IGHMBP2
572981_0020_0364	LG20FS021302179	ATTGGATGCTCATTAGCCGATTTTAGAAGTAGGTCTCGGATCTCGAGCTT	MZ_PB	1	2	1	1	0.121649	BACKBONE_PROBE	NA	NA
572981_0020_0394	LG4FS020277358	ATCTCCAGACGTGCCAAGGTGGAAACGAACCTCTCAGGCCTCTTCAATGA	MZ_PB	1	2	1	1	0.221784	EXON_PROBE	ENSONIG00000001030	NA
572981_0020_0422	LG7FS032383466	CTGCTCTGGTGAGAAACACCGTGATAGCAGATTTAGTGGAGGAAACAAAG	ON_IL,ON_PB	1	2	3	3	-0.00224606	EXON_PROBE	ENSONIG00000012704	NA
572981_0020_0424	LG23FS000974570	AGAGCAGAAACCAGACCAACTCACTAATCAGATTTCTGGAAAGTAGCATCAC	ON_IL	1	1	2	1	0.685	BACKBONE_PROBE	NA	NA
572981_0020_0438	UNK4899FS000000698	TCAGAGTGCTTCTTGGCAAAAGTAGTTATTTCCACCCACAACCACTGAAAAAGTTCA	ON_IL	2	2	4	2	-0.409124	BACKBONE_PROBE	NA	NA
572981_0020_0444	LG17FS003014769	TGAGGCAAGAACATGCTTAAGGCGTAGCCACTGTTATCACACTATGATTAAGATAATGT	MZ_PB	1	2	1	1	-0.376437	BACKBONE_PROBE	NA	NA
572981_0020_0466	LG5FS025626695	CCGAGTTAAATAAAGCCGGCTCTCGGTCAACATCATCGCTGCCACCTGAA	MZ_aCGH	1	1	1	1	-0.986447	EXON_PROBE	ENSONIG00000004149	KCNB1
572981_0020_0470	UNK91FS000502864	CTGGGCCACATGTTTTTTTGGTTGTGCTCCAGCCAACCAGATTCACAAAA	ON_IL,ON_PB,ON_aCGH	1	1	2	2	0.885936	EXON_PROBE	ENSONIG00000020206	NA
572981_0020_0482	UNK505RS000039977	GACATAAAGAGAATAGTGCTGTGGTCTGACTCCACAACTGTACTCACCTG	MZ_PB,MZ_aCGH	1	9	1	1	-1.71416	BACKBONE_PROBE	NA	NA
572981_0020_0498	UNK5RS001163164	AAAACCAGTGTAATCACTGTCAGTCAGACTGTCAGTCTGTTTTCCAGATTGG	MZ_IL,MZ_PB,MZ_aCGH	2	2	1	1	-1.17677	EXON_PROBE	ENSONIG00000003909	ASZ1
572981_0020_0536	LG17FS009213282	GATCGATGTCCGCTCATTAGCCGCTCACTGTGGGACATAACCGTGGATCT	ON_aCGH	1	1	1	1	1.53518	BACKBONE_PROBE	NA	NA
572981_0020_0544	UNK125RS000226987	TACCCTATGATAGGAAAGTCCATGCAATGCCAAATGAGTTTTCCCACTGG	MZ_aCGH	1	1	1	1	-1.70105	EXON_PROBE	on.gene.UNK125.2	-
572981_0020_0554	LG13FS007069032	GCGATAGAAAGTCAAAGAAGCTGTGTCATGCTGGACCAGCATTACACACA	MZ_PB	1	2	1	1	0.182214	BACKBONE_PROBE	NA	NA
572981_0020_0582	UNK10FS002023563	CCTCACTGTTCGGTTCCTTCAGAACAGTGTCTTTTAATCCCAACAAGTGC	ON_IL,ON_PB	1	1	2	6	0.184323	BACKBONE_PROBE	NA	NA
572981_0020_0600	UNK238FS000032226	CTTAAATAAATGTGAAACTCACCTGTTATAAATCCACATATTACTGAGCA	ON_IL,ON_PB,ON_aCGH	1	1	4	6	0.895289	BACKBONE_PROBE	NA	NA
572981_0020_0604	LG4FS026629710	TCCCAGGCCAGCATCGAGATCGACTCTCTGTTTGAGGGCGTCGACTTCTA	ON_IL,ON_PB,ON_aCGH	1	1	3	3	1.24804	EXON_PROBE	ENSONIG00000021447	NA
572981_0020_0614	UNK96RS000245587	CCACATATCTAAACATCTACTGTGAACTGATAACTGATGATAAACTCTCAGT	ON_IL,ON_PB	1	1	4	2	0.525376	BACKBONE_PROBE	NA	NA
572981_0021_0029	LG8-24RS021323790	CAGCCGGAGGACGTCGGACAGATGGGGACAGGGACAGTACGGAGCCGGAC	MZ_IL,MZ_PB	2	3	1	1	-0.572771	EXON_PROBE	ENSONIG00000019120	LECT2_(1_of_2)
572981_0021_0045	LG1FS016368103	TATGGTAGATTTCTTACTACAGACTCAGGATCTAAACCAGGATGGTCTGCTG	MZ_aCGH	1	1	1	1	-0.808172	EXON_PROBE	ENSONIG00000017096	CGREF1
572981_0021_0053	LG11FS023193603	CACACCAAATACCTCTCTAAATATCCGATTCCATCACAGCAAGACGGACC	MZ_aCGH	1	1	1	1	-0.88187	BACKBONE_PROBE	NA	NA
572981_0021_0059	LG4FS015389801	TCCAAAGGGAATATGTCAGCAATGCAACACTTTCGCAACCTGGACAAAAAG	MZ_aCGH	1	1	1	1	-1.03251	EXON_PROBE	ENSONIG00000007858	NA
572981_0021_0089	LG15RS014262175	AACATTTCCCTCGTGATGGGTTTCCATCCACAGTACCTGGAGAGTTTTCT	MZ_aCGH	1	1	1	1	-0.884582	EXON_PROBE	ENSONIG00000013301	SESN1
572981_0021_0115	UNK74FS000114462	TTGGAAAAGTGTTCCTTTTTCCAATCTGAGGTGAGCTACTTGGGTCATGTT	MZ_PB	1	2	1	1	-0.0532154	BACKBONE_PROBE	NA	NA
572981_0021_0175	LG5RS030968521	AGTTGTATTGTGAGTCTTTTTTCTGTACTGCTGTACACAGCTGGAGGTCAG	MZ_PB	1	2	1	1	-0.421093	EXON_PROBE	ENSONIG00000006849	CELA1_(1_of_2)
572981_0021_0215	LG14RS000855226	AAGGGCAAGTACTACAACGCCTTCATCCAGGAAGTGGGAACGCACTCATC	MZ_PB,MZ_aCGH	1	3	1	1	-0.874978	EXON_PROBE	ENSONIG00000010498	ALG13
572981_0021_0223	LG7RS024668446	AGCAAACAGCTTCCTATCTCCAGTTCTCTATGTGTTCATCGGCAATGACTTTAAGAAA	MZ_PB	1	2	1	1	-0.493608	EXON_PROBE	ENSONIG00000020398	CMKLR1_(4_of_4)
572981_0021_0237	LG10FS006621582	CTCTCTGCTGCTTCGTACAACTCCAAAACTAACCAGAGGAACCTGGACAC	ON_IL,ON_PB	1	1	2	2	0.786232	BACKBONE_PROBE	NA	NA
572981_0021_0253	LG14FS023617659	GCTGGTGACAGTGTCTTCGTGGAATGGTAATTACCTGCCTAATCAAAAACA	MZ_PB	1	2	1	1	-0.338938	BACKBONE_PROBE	NA	NA
572981_0021_0265	LG15FS000407816	GAAGAGACGGGGCGGCATGCGCGGCATGGCTCCGAGCGTGGTGAGTTTTC	MZ_PB,MZ_aCGH	1	3	1	1	-1.83216	EXON_PROBE	ENSONIG00000006028	DTL
572981_0021_0269	UNK579RS000034192	CATCTTTGGAGAGAATCCATCTGAGATGCAGGACATCCTGCAGATTGTTG	ON_IL,ON_PB,ON_aCGH	1	3	3	4	0.945362	EXON_PROBE	ENSONIG00000017781	NA
572981_0021_0275	UNK122RS000012817	CTGAGAGATGACATGAAGAAGCTTCTGGAGACCACATGGCCCAAGATCTC	MZ_IL,MZ_PB	2	2	1	1	0.699645	EXON_PROBE	ENSONIG00000018718	NA
572981_0021_0281	LG23FS002376530	TGAGGAGATTTTGATTGAGTGGGAGAAATTATCTGATCTAGTGGTGTGAATGTCATTAGTAA	MZ_PB	1	2	1	1	-0.150727	BACKBONE_PROBE	NA	NA
572981_0021_0285	LG16-21FS024274135	TGAGACACGTCATGTCATAATAACCTCAAGGTTGTAGCTGCTACTGTACCA	MZ_PB	1	2	1	1	0.382396	BACKBONE_PROBE	NA	NA
572981_0021_0289	LG3FS002945804	TGATTAGTAATTAGGCTAAACTTACTTTTGGTGATGCTCTCAGTCTCATCAGTATCACTGAAG	MZ_IL	2	1	1	1	0.0215531	BACKBONE_PROBE	NA	NA
572981_0021_0297	LG18RS017796562	ACCTCTGCTTTCTCCGCAGGCCTCTTATTGATGTCTATGACAAATGTTTC	MZ_PB	1	2	1	1	-0.267762	EXON_PROBE	ENSONIG00000018596	ITGB1BP3_(2_of_2)
572981_0021_0319	LG17RS008500176	TTATGTGTGTGCTTTAGATTGCAGGGCTCCTGGCGTCGCTGCTGGTGCTG	MZ_aCGH	1	1	1	1	-1.16583	EXON_PROBE	ENSONIG00000008044	SLC26A5
572981_0021_0331	LG7FS025344463	TGGATCATAGCCAGTGAGACCCAGGTTTCACCACCAGTGGCTATCCTAAA	MZ_PB	1	2	1	1	-0.301715	BACKBONE_PROBE	NA	NA
572981_0021_0365	LG22RS003600872	ACAGGAGTTCGCTTCTTCTTCCCTCTGTGTGGGAAAGCAGTAGATATGAA	MZ_PB	1	2	1	1	0.45133	EXON_PROBE	ENSONIG00000013560	TPMT_(1_of_2)
572981_0021_0377	UNK265FS000107557	TTCTGTAACTACATGGGTTTCCCTGCCATCAGCACAGCTCTGGAGCACCC	MZ_aCGH	1	1	1	1	-0.814544	EXON_PROBE	ENSONIG00000002072	RCE1
572981_0021_0383	LG23RS010563990	TCCTGGTCTCGAGTGGAGCTGTCGGCGACCTGCTACAGAACCTGTGAGAC	MZ_PB	1	2	1	1	-0.286607	EXON_PROBE	ENSONIG00000004629	NA
572981_0021_0411	UNK30FS000108347	CTCCCTTGGCTTTATTGGCTGAATATTACGCTTCGCCTGCTCAGGATGCA	ON_aCGH	1	1	1	1	0.907353	BACKBONE_PROBE	NA	NA
572981_0021_0529	UNK4184FS000001049	TTGAAGCTGCTACAGTTGAATAAACTTTATCATGGGTCTTTAAAATTCCACCATGCAG	ON_IL	2	2	4	2	-0.625125	BACKBONE_PROBE	NA	NA
572981_0021_0569	UNK151RS000289027	CTTTCCTTTCTTTTTGTGCTTTTAGCGAGTTGAAAATGGAGATATGAACTGGATC	MZ_PB,MZ_aCGH	1	5	1	1	-2.59157	EXON_PROBE	ENSONIG00000011001	CDC14A_(2_of_2)
572981_0022_0036	UNK42FS001216083	GGTTCCAGTGACATCTTTGAGGCTGACTCTAAAGTGTATATGGCTGCTAT	ON_aCGH	1	1	1	1	1.84239	BACKBONE_PROBE	NA	NA
572981_0022_0086	LG4FS020325026	AAAACACCAGAAATCATGCACCTGCTAGATGATTAGGAAGAGTTCAACCTGAATG	MZ_PB	1	2	1	1	-0.651089	BACKBONE_PROBE	NA	NA
572981_0022_0096	LG22RS002687789	CCCCATCTGCCAAGATCACCCTTTCTGCCGCCATTGCTGCAGCCGTCCTG	ON_PB,ON_aCGH	1	1	1	3	2.04151	EXON_PROBE	ENSONIG00000013489	NA
572981_0022_0154	UNK20RS000802259	AAAAGGAAATGCAAGAGCCGCCACCTGGACAACAATGTCAAGGATCCCAC	MZ_aCGH	1	1	1	1	-0.854799	EXON_PROBE	ENSONIG00000013702	TOPORS_(2_of_2)
572981_0022_0158	LG5FS017690832	AGTTGGGGTGCTGGCTGGAGACTCCAGAGACTCTTTTCATAGGGAGACAT	ON_IL,ON_PB	1	1	2	2	0.732981	EXON_PROBE	ENSONIG00000019091	NA
572981_0022_0162	UNK4FS002622475	TCATGGTCAACGGCAGGTTTCGGTGTCTTGGGTCTGTGCAGCACCTGAAG	ON_IL,ON_PB,ON_aCGH	1	1	3	2	1.56546	EXON_PROBE	ENSONIG00000012672	ABCA7
572981_0022_0168	UNK6FS002712703	GACATGAATAGGCACGCCGATATTGCTGTTAAACTTGGTACAGACACCCA	MZ_aCGH	1	1	1	1	-0.861394	BACKBONE_PROBE	NA	NA
572981_0022_0206	UNK4446FS000000378	TCTACATTGAATGAAAATCGAGGAATAGTAAACTCGCGAGGCCATGCACATGAT	MZ_IL,MZ_PB	6	12	2	8	0.0212294	BACKBONE_PROBE	NA	NA
572981_0022_0224	LG9FS010401961	CCGTGATTCTGCTAGTTGCCTTCTTACCGCGCTACGAATGTCGGGCTATT	MZ_PB	1	2	1	1	-0.154594	EXON_PROBE	ENSONIG00000020420	CRH_(1_of_2)
572981_0022_0226	LG17FS012044792	AGTCTTAATATTGCTCAGGCATTCCTGCAGTCAGAACCACTACAGTTACCTTA	ON_aCGH	1	1	1	1	0.829068	BACKBONE_PROBE	NA	NA
572981_0022_0232	LG11FS026570968	TCAGGCACTGGCCATCACTCTTCAGTTACTACAACATCACTTTAGCAAAAAG	MZ_aCGH	1	1	1	1	-1.09083	EXON_PROBE	ENSONIG00000006614	SCAP
572981_0022_0264	UNK17FS001173960	TAAGGAGTTGAGCAATCAAACTAGGCACATAGGTTCCTATCTATGTCAGACTTTATG	MZ_aCGH	1	1	1	1	-1.20964	BACKBONE_PROBE	NA	NA
572981_0022_0310	UNK21RS000151136	CTGTGAAATAAAGACATCATCCGCCAGCCATCTGAAGATGAGATCATCAAGT	ON_aCGH	1	1	1	1	1.05146	EXON_PROBE	ENSONIG00000007818	PEA15
572981_0022_0312	LG22FS006968856	TGACTGAGGATGGTTGTATTTGCAGGTTTACATACTAGGAAGGTGTTGCCA	ON_IL,ON_PB,ON_aCGH	1	1	2	2	0.936284	BACKBONE_PROBE	NA	NA
572981_0022_0318	LG13FS003920667	GCTGGAGATGTTGAGTTTAAAATTCACAGGATCATCCTCTGCAACTGCAG	MZ_aCGH	1	1	1	1	-1.20241	EXON_PROBE	ENSONIG00000001491	NA
572981_0022_0332	UNK6FS000095240	CCAGAAGGCAAAAGGTTCTTCTCTTCAATGATGGCATTTATCAGAGAACTCTTTCCA	MZ_PB	2	3	2	2	-0.496264	BACKBONE_PROBE	NA	NA
572981_0022_0350	UNK291FS000169180	GGCAGAAGAAACCGGCTGGGGACCGGATGCGCTCAGGAGCACACTGTTAA	MZ_aCGH,ON_IL,ON_PB	1	1	2	2	-1.61615	BACKBONE_PROBE	NA	NA
572981_0022_0364	LG19FS025623654	GGAGAATGGAGTCATGTCTCTCTGAGGGTGCAACATAATCTTGGTGTTTC	MZ_IL,MZ_PB	3	6	2	3	-0.050742	BACKBONE_PROBE	NA	NA
572981_0022_0382	UNK4FS000016193	GTCTACATAGTTACAATGATAACTGGTGTTGTGGGCTGTCTCAGTGATCG	MZ_PB,MZ_aCGH	1	2	1	1	-1.23288	BACKBONE_PROBE	NA	NA
572981_0022_0466	LG5FS017556995	CCTACGCTGCTCTGCTGTCTGTGCTGGACAACTACAACAGGATGACTGGA	ON_PB,ON_aCGH	1	1	1	3	1.71741	EXON_PROBE	ENSONIG00000019098	ENDOU
572981_0022_0522	UNK21RS001045779	CCTGGTGGAGAGTAGACTTATTGGCTGTCTATAAAGTCACTGCTGTCACC	ON_PB	1	1	1	2	0.67401	EXON_PROBE	ENSONIG00000007852	NA
572981_0022_0536	UNK85RS000637166	AACCTACAATGGCTGCTGCTCAGACTTTGACCAGCTCTGCCTACGCACAG	ON_IL,ON_PB	1	1	2	2	0.72588	EXON_PROBE	on.gene.UNK85.11	-
572981_0022_0564	LG19FS002253589	GCCTGTGCACGAGTATTCTGAGAACCTGAAGGAGATGACCAGGTTTCTGG	ON_IL,ON_aCGH	1	2	2	2	1.04503	EXON_PROBE	ENSONIG00000020093	IAH1
572981_0022_0586	LG19RS020057999	ATGGCAGATAAGAGGATCAACTTCGGAGTAGGTGTGATGCTTGGATTTATATTTGTG	MZ_aCGH	1	1	1	1	-1.1943	EXON_PROBE	ENSONIG00000012202	KLHL28
572981_0022_0618	UNK656RS000031812	GGTGTATGTGATGCTGTGACAGTGGGCAGAAAAATAGTGGGTCACTTCAA	MZ_PB	2	5	2	2	-0.678327	EXON_PROBE	on.gene.UNK656.2	-
572981_0023_0015	LG4FS016023990	CCACACAAGTCAAAGGTTATGTCTAAAATGTCTGAAGGCCTTCCACAAATCCA	MZ_PB	1	2	1	1	-0.301387	EXON_PROBE	ENSONIG00000020940	NA
572981_0023_0041	LG8-24FS027331344	CTAACACCACTGAGGTGGAGGACACCGTGGCCTTCCCTAATCATCTGTAC	ON_aCGH	1	1	1	1	0.990406	EXON_PROBE	ENSONIG00000007878	NA
572981_0023_0053	LG14RS020960910	TAATCTAATTCACAGGTAGTGAGGCAAAATCTAACTGGCATACAGTGGAT	ON_IL	1	1	2	1	-0.132333	EXON_PROBE	ENSONIG00000011189	NA
572981_0023_0061	UNK168FS000093040	ACAGACTACCTTTATGTTATCTACCATAGCAACAGCCCTATGACATGCAACTACAACAT	ON_aCGH	1	1	1	1	1.16609	BACKBONE_PROBE	NA	NA
572981_0023_0065	UNK1FS003395922	CTTCGACTGCAGCACGCATCTCTCCACGACAAACGATGCGTAAAAAGGAA	ON_aCGH	1	1	1	1	1.23396	EXON_PROBE	ENSONIG00000021016	SLITRK1
572981_0023_0101	LG4RS016644992	TATGGGTTATGTGTAGCCTCCAATCCATCAACATGGCAGCAGAAGTGTCA	MZ_aCGH	1	1	1	1	-0.982789	EXON_PROBE	ENSONIG00000001880	CHCHD5
572981_0023_0111	UNK3096FS000001668	TGCAGGCTCTGGGTGGAGCCAGGAGCTGAAAAGATCGAACATGATAATTA	MZ_PB,MZ_aCGH	2	20	2	4	-1.0664	BACKBONE_PROBE	NA	NA
572981_0023_0131	UNK110FS000373012	ATGTGTAAGAAGCACGAGCGGCTGCTGGAGATGTTCTGCAGGGATGAGCA	ON_IL,ON_PB	1	1	2	2	0.652509	EXON_PROBE	ENSONIG00000000318	NA
572981_0023_0141	UNK366FS000143836	GAACGTAGCAGAGAAAAAGGCGGTGGCGCGACTCGACAACACTAAAGGTA	ON_aCGH	1	1	1	1	0.815004	BACKBONE_PROBE	NA	NA
572981_0023_0145	LG15FS002908238	TCATCACAACAGACTGGAACAGTATTTGCATCACTGACACCCAGAACAAC	MZ_aCGH	1	1	1	1	-0.899013	BACKBONE_PROBE	NA	NA
572981_0023_0169	LG8-24FS027322186	AAATTCTGAAATGTGTCACTTACCTGCATGATGTAATGAAAGCCACAGGTGTTTTCC	ON_PB,ON_aCGH	1	1	1	2	1.03311	BACKBONE_PROBE	NA	NA
572981_0023_0175	UNK159FS000251206	TGTTTGAATAGTTCCTTGTCACTAACCGAACCTGCGTACAGATCAGAGATGAAT	ON_IL	1	3	2	3	0.520566	BACKBONE_PROBE	NA	NA
572981_0023_0227	UNK298FS000181612	TGGATGCCCTCAAAGCCAAACTGGATGAAATAGTCAGGATTCACAGCCAG	ON_IL,ON_aCGH	1	2	2	2	0.90498	EXON_PROBE	on.gene.UNK298.5	-
572981_0023_0247	LG23FS007501976	GAAGTCAACAACAACACATGTGCGGGTAATCGTATTTTACGAGTGAATGG	MZ_aCGH	1	1	1	1	-0.881543	EXON_PROBE	ENSONIG00000019289	KIF1A_(2_of_2)
572981_0023_0279	LG16-21FS005720849	GTTTTCGTCTGGGTAGGCTACTTGTCCTCTGCAGTCAACCCACTGGTCTA	MZ_PB	1	2	1	1	0.0313283	EXON_PROBE	ENSONIG00000016184	HTR2A
572981_0023_0319	LG2FS020466219	ATGATTCTCATCACCGGAGCACACAAGGCGTTTGCTTTGTACAAAGCCAT	MZ_PB	1	2	1	1	-0.220109	EXON_PROBE	ENSONIG00000017916	GNPDA1
572981_0023_0341	UNK255FS000191961	GTGAAACTGTAACACTCATAAAGCTCTAGAGAGTTAGAAATCTCATGGTTTTTACTCTGCA	MZ_PB	1	2	1	1	-0.292028	BACKBONE_PROBE	NA	NA
572981_0023_0369	LG22RS025125782	AGTTTGGCCTCTTCATCTGCTTTGACATCCTCTTTCATGATCCTGCAGTG	ON_PB,ON_aCGH	2	1	2	2	1.2337	EXON_PROBE	ENSONIG00000010851	BTD_(3_of_3)
572981_0023_0371	UNK4653FS000000637	TGAATACAAATGAGGAATGGTGGGAAAGGTGGGAGTACTGTAATTACCTAACGT	ON_IL,ON_PB	2	42	4	60	-0.176494	BACKBONE_PROBE	NA	NA
572981_0023_0419	UNK130FS000053387	AAAGTTTTGCTCAGAAGAGCACTTTGCTGCGCCACATGACTGTCCACACA	ON_IL,ON_PB	1	1	2	2	0.672416	BACKBONE_PROBE	NA	NA
572981_0023_0447	UNK21FS000309775	AGTGGGCAACAAGCAGCTCACATCAACCTCCAAACCAAAATGAATACAAGATTAACT	ON_IL,ON_PB,ON_aCGH	2	2	6	18	2.12073	EXON_PROBE	ENSONIG00000007827	NA
572981_0023_0463	LG14FS002205898	GTTGTGTGTTTCAAACTCTTCACCAACACCAGCTACACAAGTTGCAGAATTT	MZ_aCGH	1	1	1	1	-1.02881	BACKBONE_PROBE	NA	NA
572981_0023_0499	LG11FS005399835	TCAACAATGGCTATTGCAGCAGTTGCCTATCTCAGGGTGGTGGACGAAGC	MZ_PB,MZ_aCGH	1	2	1	1	-0.831484	EXON_PROBE	on.gene.LG11.134	-
572981_0023_0529	LG11FS030552130	TGCAGATATAAAGTCTTTGTGGGAACCAGAGTTGCAGAGGTACAAGAACTCT	MZ_PB,ON_IL	1	7	3	4	-0.385734	BACKBONE_PROBE	NA	NA
572981_0023_0535	LG7RS049667362	AAATACACCCACGCGTGTGAACATGCCGAAGGTGGTTTCCAGGAGCGTCG	MZ_PB	1	2	1	1	-0.0748889	EXON_PROBE	ENSONIG00000021285	CXorf56
572981_0023_0557	LG17FS026877068	GAGGGAAAGGTTCAGTTTGTGATGGATGCAGTGTATGCCATGGCCCACGC	MZ_aCGH	1	1	1	1	-0.838358	EXON_PROBE	ENSONIG00000016874	GRM8_(2_of_2)
572981_0023_0569	LG6FS014283872	TGGTGTCTGAAACAGTCTGTTACTCTGTTATAACTTAGTGGTTGTTATTGCTGTAAGTA	MZ_PB	1	3	1	1	-0.00675778	BACKBONE_PROBE	NA	NA
572981_0023_0573	LG20FS015621852	GGCTCAGAGCATGTTGGACGTGGCCTTGCTCATGGCCAACTCGTCTCAGC	ON_IL,ON_PB,ON_aCGH	1	1	2	2	1.13497	EXON_PROBE	ENSONIG00000017911	NA
572981_0023_0609	LG9RS016499681	GCTCTGCGGTTCGTCAGACGCCACTGTCGGCGCTGCGTCATCGAGCACAC	MZ_aCGH	1	1	1	1	-0.828361	EXON_PROBE	ENSONIG00000006362	FBXL7
572981_0024_0030	UNK1993FS000001927	CAGGTAGCTGTGGTGTGAATTGTAACTGAATATCAGATGAATGTCAGAGA	ON_IL,ON_PB	1	1	2	4	0.589195	BACKBONE_PROBE	NA	NA
572981_0024_0080	LG4RS012660057	CGGGACAAAGTCTGTGTCATCAACAAAGTGACGAGGAACCGGTGTCAGTC	MZ_PB	1	2	1	1	-0.215149	EXON_PROBE	ENSONIG00000006314	RARA_(2_of_2)
572981_0024_0102	LG11RS006880000	ATCTGTGCAGATGTGGTGCTGACCCTTATTATTGTCGTTGTAACATACCGA	ON_aCGH	1	1	1	1	0.859197	EXON_PROBE	ENSONIG00000002798	NA
572981_0024_0108	LG2FS002492290	AAGCAGCCCACCAGTACTCCCAGTACACAGATCAATACACAGTAACACAA	MZ_PB	1	2	1	1	-0.0290598	BACKBONE_PROBE	NA	NA
572981_0024_0134	LG11FS017502614	CGAATTCCTGATGGTGGAGTGTGCATTGTGGGAGGAAGGCTCCAAGAGGC	MZ_aCGH	1	1	1	1	-0.836068	EXON_PROBE	ENSONIG00000006054	NA
572981_0024_0156	UNK1109FS000001381	CAAACTAACAGGATGTGTCCGTCCACCGAGACGGGAAACTCGAACAGGAA	ON_IL	1	1	2	1	-0.2702	BACKBONE_PROBE	NA	NA
572981_0024_0162	LG12RS011502773	CCTCTGTCCCCTCCGGGGCAGCGGCACGTGGGTGTGGTGAGCACCAATCT	MZ_aCGH	1	1	1	1	-0.881824	EXON_PROBE	ENSONIG00000011711	PTCHD2
572981_0024_0178	LG3RS005962913	TATTAAGCATATCAGTGAGAAGCACAAGAGAGAGACACAGCTAGCTAGTCTC	MZ_PB	1	2	1	1	-0.185747	EXON_PROBE	ENSONIG00000013512	PLCB3
572981_0024_0188	LG12FS028168775	AACAAGCTTACAGAAATGTCATTTCGGAGACTGAATAAGCGTCTCTATGAA	MZ_PB	1	6	1	1	-0.0300793	BACKBONE_PROBE	NA	NA
572981_0024_0194	LG12FS028659631	ATGAGCCGAAACCTGTACAGCAGCGACTACTACCGTATCCAGGGCCGGGC	MZ_aCGH	1	1	1	1	-1.17308	EXON_PROBE	ENSONIG00000013782	NA
572981_0024_0196	LG17FS009246094	CTCCCTGACCATGGAGAGCATCTCACCTGAGGACCTGCCGAGACAAGGTG	MZ_PB	1	2	1	1	-0.309045	EXON_PROBE	ENSONIG00000017851	APBB3
572981_0024_0214	LG17RS010745728	TCCTCTTTATTTAAGGTGTCTATGGAGATGTCATGAGAGTGAAGATTCTGTTCAACA	MZ_aCGH	1	1	1	1	-0.889272	EXON_PROBE	ENSONIG00000007784	PTBP1_(2_of_2)
572981_0024_0252	LG7FS003201921	CCTCTGGATTTACATCTGGAACAAAATGTGCACCATCAGCAAGATGCCAC	MZ_PB	1	2	1	1	-0.341493	BACKBONE_PROBE	NA	NA
572981_0024_0262	LG14RS033215339	GGGAAACTGTCAGGTGTCCCTTCATCTCTTCAGGGTTCCTCTGTGGGGAC	MZ_aCGH	1	1	1	1	-0.865208	EXON_PROBE	ENSONIG00000017223	PGM2L1
572981_0024_0280	LG6FS031922126	AAAGAGGAGGAGACAGCTTCCCACTCATAGGCGCCTCAGGCAAAGTGCTC	MZ_PB	1	2	1	1	-0.457816	EXON_PROBE	ENSONIG00000003328	ENDOV
572981_0024_0300	UNK72FS000516719	GGAGATCCAACAGCGCATGAGTACAGGACTTCTCTCCGCAAATTATCTGT	MZ_PB,ON_aCGH	1	2	1	1	1.43467	EXON_PROBE	on.gene.UNK72.9	-
572981_0024_0340	UNK2RS001004065	CACTGAGTGGTAAAATCCTTCCTTGTTGTTTCAGAGAGCCATCATGAAGC	MZ_PB	1	2	1	1	-0.394325	EXON_PROBE	ENSONIG00000021038	NA
572981_0024_0344	LG14FS027965224	CCTATGGAGCAAGTTCGTGGGCTGCAGATTGCAGGAGATGTTTCCATCCA	MZ_IL,MZ_PB	2	3	1	2	0.527477	EXON_PROBE	ENSONIG00000003890	LGALS4
572981_0024_0350	LG11FS004519102	GTCATTAGGCTAAGCTGCTCAATAGCCAGCTAGCTATTTGACAAAGAGCTTT	MZ_aCGH	1	1	1	1	-1.21983	BACKBONE_PROBE	NA	NA
572981_0024_0358	UNK14FS002014947	CTGTTTGATACCAGGGTTGATGAAGAGGAAACTCAGAAAAATATATGCCAGTGCATCT	ON_aCGH	1	1	1	1	0.891897	EXON_PROBE	ENSONIG00000018710	NA
572981_0024_0384	UNK2538FS000000276	ATATTTATTTTTCTGGTTCTTCTGCTTCATTGTAAACTTTGTTCACTTTAAT	ON_IL	10	10	20	10	-0.224238	BACKBONE_PROBE	NA	NA
572981_0024_0392	LG14RS028983855	CTGGACAAGGCCTACAAGAAGATAATGGCATGCAAGCGCAGGAGAGAGAT	MZ_aCGH	1	1	1	1	-0.810555	EXON_PROBE	ENSONIG00000001370	VSTM5
572981_0024_0404	LG5FS035527494	GTAGATTCTGATATTATTGACGAGGCTATCTACTACTTCAAGGCCAATGTTTTCTT	ON_IL,ON_PB,ON_aCGH	1	1	2	2	0.85793	EXON_PROBE	ENSONIG00000021383	ARPC3_(2_of_2)
572981_0024_0406	UNK479FS000029835	GAATACAAGAGGTGTCAGGGCAGCCGTGATGGAGCTGCACAAAAACAACT	MZ_PB	1	2	1	1	0.583395	BACKBONE_PROBE	NA	NA
572981_0024_0454	LG6FS024945116	AAAAATTATACAGACCCAGTAGAATCTGAGTGTTGTCTGGATGGCATGAAGGAA	ON_IL,ON_PB,ON_aCGH	1	1	2	2	0.976523	EXON_PROBE	ENSONIG00000016437	C3_(4_of_4)
572981_0024_0518	UNK263RS000199487	CAGGCTTCAGGAACACAATACATTGTGGTGGACTGTGGAGGTACTCTATG	MZ_PB,ON_IL	1	5	2	2	0.596448	EXON_PROBE	ENSONIG00000006137	NA
572981_0024_0526	LG18FS015590329	ATCTTTGGCAACATCCTGGTCCTCGTGGTGCTGGTCAAGTTTGAGAATTT	ON_PB,ON_aCGH	1	1	1	2	0.957548	EXON_PROBE	ENSONIG00000009264	NA
572981_0024_0546	UNK2FS003428846	AGTGGAGGCCTCTTCTCCAGCCTTTTCTGCTGCCTGTGCCGGGACCAGCC	ON_aCGH	1	1	1	1	0.884072	EXON_PROBE	ENSONIG00000012356	CTDSP1_(1_of_2)
572981_0024_0584	UNK37FS001019540	GAGACGTGCTGGCTGCTGGGGAGGCTGATGTGTGCTCTCAGTCCTTATTT	ON_IL,ON_PB	2	3	4	5	0.605866	EXON_PROBE	ENSONIG00000001888	TAAR1_(10_of_21)
572981_0024_0594	UNK78FS000281982	TGATTTTAAACAAGTTGTTCATGCTTGGAAAATGTAGCTGAATTAAAATTATTAAGC	ON_IL,ON_PB	1	1	2	2	0.39423	BACKBONE_PROBE	NA	NA
572981_0024_0604	LG18RS003950210	TTCTCGGCTTCTTGCTTCCCGAAACCAAAAGAAAAGAGCTTCCTGAGACG	ON_IL,ON_PB	1	1	2	2	0.399656	EXON_PROBE	ENSONIG00000015620	NA
572981_0025_0017	UNK66FS000910038	TGTTTACATGTGTCAGGAGTGGTCCTCCTTTGTGCCCACTCTCCATGTGA	MZ_PB	1	2	1	1	0.503094	BACKBONE_PROBE	NA	NA
572981_0025_0029	LG17FS013891851	GGTTTGTGGGTGCCTTTTTAGGTGATGAAGTTTAAAGTTAAATATTGGATTA	MZ_aCGH	1	1	1	1	-0.923337	BACKBONE_PROBE	NA	NA
572981_0025_0071	LG7FS030169116	AACCAGCTATGTGACGCTTAATTCAAATTAGCACTTAATCGTCCACAGTGGACTT	MZ_aCGH	1	1	1	1	-0.877164	BACKBONE_PROBE	NA	NA
572981_0025_0093	LG3RS007652955	AAGACATACTGAGGGTCGCAACTGCTTCCTCCCTCAGGCCAAATCTGGCT	MZ_PB,MZ_aCGH,ON_IL	1	69	2	2	-3.80854	EXON_PROBE	ENSONIG00000008775	NA
572981_0025_0113	LG22FS023676163	ACCTGCTGGGCTGTTCAAGGACCGCGGTGTCCCGAGTTCACAGGGAATGG	MZ_IL,MZ_PB	2	2	1	1	0.00871748	EXON_PROBE	ENSONIG00000021348	NA
572981_0025_0141	UNK182FS000058470	TTGTCAGGTTTGGTTGGTCTCTGCAGACATATATTGTTCCTGAGGGTAGA	MZ_PB,ON_aCGH	1	2	1	1	0.864142	BACKBONE_PROBE	NA	NA
572981_0025_0151	LG14RS020517485	TAATGGAGTCATCAATGCAGCCTTCATGCTGCTCTTCAAAGACTCCATCC	MZ_aCGH	1	1	1	1	-0.887871	EXON_PROBE	ENSONIG00000011152	NA
572981_0025_0197	LG6RS016503010	CAGGCAGAGTGTCTGAACCTAGAATCCCCTGCTATCTTGGATTCAGAAAA	ON_PB,ON_aCGH	1	1	1	3	0.898946	EXON_PROBE	ENSONIG00000008784	NA
572981_0025_0217	UNK12RS002266592	ACCTTCCAGATGAGTGTTGATTTGAAACTTTCAGTCACACCTGAAGACTGG	ON_PB,ON_aCGH	1	1	1	3	0.880867	EXON_PROBE	ENSONIG00000007101	NA
572981_0025_0277	UNK2FS003998064	TCTGTCACTTTATCCCATCGTGTTGCATATGCCAAGAATTTCACAAGCAAAGC	MZ_PB	1	2	1	1	-0.225732	BACKBONE_PROBE	NA	NA
572981_0025_0297	UNK140FS000267501	GCTTCTTGTCCAAACTCCTTAAACGCCACTGACGGATGAAAAGTTTGAAAG	MZ_PB	1	2	1	1	-0.0744648	EXON_PROBE	ENSONIG00000001487	FAM134B
572981_0025_0321	LG7FS026316721	ACCACCCTTACACTTGTCCAAGTGGAGAAAATCTATTGACACCAGTTCAAA	MZ_PB	3	5	3	4	0.448383	BACKBONE_PROBE	NA	NA
572981_0025_0335	LG3FS013739762	GGTAGAAACCTGATCTACACTCGGTCCTCTTTAACCAACTTGTCTCTCTC	ON_IL	1	1	2	1	-0.230564	BACKBONE_PROBE	NA	NA
572981_0025_0405	LG7FS033509803	TACACACTCACTGTAGCCTTGGACTTATTGATCATATGTGGACACCTCACT	ON_aCGH	1	1	1	1	0.825999	BACKBONE_PROBE	NA	NA
572981_0025_0455	LG4RS013471020	AGGCTGCAGATCCACCAGGACCTGAGGGAGGAGTTGGCCAAGGTGAAGAC	ON_aCGH	1	1	1	1	0.804512	EXON_PROBE	ENSONIG00000006234	DUS1L
572981_0025_0539	UNK19FS000480764	AAAACTGATGAAGATGTGGAAGGGCGGGAGGAGGAAGCCGTCGGTCTCTC	ON_IL,ON_PB	1	1	2	2	0.178267	EXON_PROBE	ENSONIG00000014338	TAMM41
572981_0025_0541	LG14FS008282786	TGTGAATATCAGTGTAAATGGTGGATTGTCTCTGTGTTAGATATTCTATAAACTGGTGACAT	ON_IL	1	1	2	1	0.371301	BACKBONE_PROBE	NA	NA
572981_0025_0557	UNK5255FS000000294	TCTATAGGTAAGATGTGTCTGTGTGTTTGTGTAGTACAAACTATTCAAGACAT	ON_IL	2	2	4	2	-0.401411	BACKBONE_PROBE	NA	NA
572981_0025_0571	LG22FS021953224	AAATTGTCCACTGTGCATCCTTTGGACAATAATGTTTAGTTCCTCAATTTAAC	MZ_PB	1	2	1	1	-0.0100745	BACKBONE_PROBE	NA	NA
572981_0025_0609	LG1RS014096506	ATTTTGACATGGTGAACGCCACTTGTGAGCCTATCGAGAGCGCAGTGGTG	MZ_aCGH	1	1	1	1	-0.993607	EXON_PROBE	ENSONIG00000021392	PPP1R3E
572981_0025_0615	LG14FS030758465	CTCAATCACTTTAATTCTAGTTTTGACTGCCAGACAGAGCAAATGTACGACTT	MZ_aCGH	1	1	1	1	-1.15869	BACKBONE_PROBE	NA	NA
572981_0026_0006	UNK767FS000000889	CTGACAGCCCTAGTTGGGACTCAAAGCAAAAACCTCCAAGCCCATTGAAG	ON_aCGH	1	1	1	1	1.27207	BACKBONE_PROBE	NA	NA
572981_0026_0026	UNK112RS000258556	GACATCCCCAAGCTGGTGCCACAGGTGGACATGGTGGACACGAGCAGCAG	MZ_PB	1	2	1	1	0.405956	EXON_PROBE	ENSONIG00000000348	GRIA1_(2_of_2)
572981_0026_0100	LG18RS017797892	CAACGGTGGGAAGACCACTCTGACAAATAGACTACTAAAGACATTACCCA	MZ_PB	1	2	1	1	-0.106473	EXON_PROBE	ENSONIG00000018596	ITGB1BP3_(2_of_2)
572981_0026_0106	UNK76RS000485817	TGTGGATGCTGTTGACCTGACTGTGGATTGGTCCAGAACTGACCTCAAAC	MZ_PB,ON_aCGH	2	3	2	2	0.821969	EXON_PROBE	ENSONIG00000004488	NA
572981_0026_0150	UNK282RS000217123	GTTTATCAACCAGAAAGCAGAAAAGGTTAAGGCTTTGTGTAAAGGTAAAAA	ON_aCGH	1	1	1	1	1.01199	EXON_PROBE	ENSONIG00000021251	NA
572981_0026_0158	LG2FS021258523	CTGGATTGCGTCCAGCTTATTGACTGCTTCAGCCTACTATAAAAGTCTAACA	MZ_aCGH	1	1	1	1	-1.33686	EXON_PROBE	ENSONIG00000017836	ZNF185
572981_0026_0168	UNK3213FS000001407	CATGAATTTGAGTTCCCGTGCATTCTTGAGCTTGTTGCTTGCTTTGCGTTTATTT	ON_PB,ON_aCGH	1	1	1	3	2.00457	BACKBONE_PROBE	NA	NA
572981_0026_0192	LG8-24FS016453488	GCTTTTAACAGATTATTGTTGTTTCAAATGTGACTGTGCTGAGTGGCCGTGG	MZ_PB,MZ_aCGH	1	6	1	1	-2.13248	BACKBONE_PROBE	NA	NA
572981_0026_0208	LG23FS008908111	AAAAGAATTGTTGATGCTCCCAAAACAAAGCAGAAGATGGATATACAAAGTTATCACAG	ON_IL	1	2	2	2	0.0302297	BACKBONE_PROBE	NA	NA
572981_0026_0222	LG15FS019787426	CTCTGGCTGGTTGCAATGATCCTGTCCATTCCTGCTTTAGTGGTTCGACA	MZ_PB	1	2	1	1	0.677878	EXON_PROBE	ENSONIG00000000656	NA
572981_0026_0276	UNK1FS007162173	TTTGAGCTCCAGGACCGTGGGGAATACGGCTTCCTGTTACCACCTTCTCA	MZ_PB	1	2	1	1	-0.0552759	EXON_PROBE	ENSONIG00000012227	CPB2
572981_0026_0288	UNK54FS000992357	ATTTGGTTTGGGATCTGAATTTGTCAAGTGGGTCAAACTGTTGTATGGGGC	ON_IL,ON_PB	2	1	3	4	-0.711967	BACKBONE_PROBE	NA	NA
572981_0026_0304	LG11FS002866734	TGAGTCTGAAACACTCTCAAAACAAAGCAGCGCCTCACTTTCCCCGTGAT	MZ_PB	1	2	1	1	0.0101639	EXON_PROBE	ENSONIG00000016445	POP1
572981_0026_0360	LG5FS031493498	GCCATAGCCATGCTAGCAGTTCTATGAGGCTCCATATAGACATCAGTGTT	ON_PB,ON_aCGH	1	1	1	2	1.1059	BACKBONE_PROBE	NA	NA
572981_0026_0368	UNK10FS000369986	CATCAAGAAACTGCCTGAAAGAAAGAAAAATGAGAATATGATATCTCAGCT	MZ_PB	1	2	1	1	0.202745	BACKBONE_PROBE	NA	NA
572981_0026_0380	LG3RS000183711	CCCAGCTTTGTTTCACTGGTAAAAATAGCCAAGAGAGAGTGTAAGGTGCTA	ON_IL,ON_PB,ON_aCGH	1	1	2	4	1.39363	EXON_PROBE	ENSONIG00000000587	C7orf43_(2_of_2)
572981_0026_0424	LG23FS012272463	CACAGACAGGATTTGTGCGGCAGATGCAAAGGCAAGCGGCTCTCTTGCGA	MZ_PB	1	2	1	1	-0.0762206	EXON_PROBE	ENSONIG00000003067	ZAR1
572981_0026_0442	UNK109FS000383767	TACGACCTCTGCTCCTCCTGCCAGGCTAAGGGGAAGCACACTGAGCACGC	MZ_aCGH	1	1	1	1	-0.937168	EXON_PROBE	ENSONIG00000000103	SQSTM1
572981_0026_0450	LG4RS010886023	ACCGTCATCCCCCTGTGTGCTGCTCAGTGTGAGAGGATGTTCAACACAAC	MZ_PB	1	2	1	1	0.700163	EXON_PROBE	on.gene.LG4.376	-
572981_0026_0468	LG20FS020435462	GTCTGTGTTTACGCATATCACCTGAAGGTGATGATCTGCAGTACAATATATCC	MZ_aCGH	1	1	1	1	-0.800761	BACKBONE_PROBE	NA	NA
572981_0026_0478	LG7RS004558251	CTGGATTTTTGGACATTATCCGCAGATTCAGAAGCCCGCCTTTCGACCCT	MZ_PB	1	2	1	1	-0.0104629	EXON_PROBE	ENSONIG00000010930	GABARAPL2
572981_0026_0480	LG20FS016820431	GTCCAGTCCAGAGCCTGAGTCATTAGAGACTAGCTGATGTTATCTTCCTC	ON_IL	1	1	2	1	-0.4854	BACKBONE_PROBE	NA	NA
572981_0026_0484	LG7FS001471215	TCAACATCACCCTGAGCTTCGTGAACACGCAGATCCGCTCCGTGCTGTCC	MZ_PB	1	2	1	1	0.137927	EXON_PROBE	ENSONIG00000010600	SPG11
572981_0026_0536	LG17FS028872951	GATGGCAAAAAATATGTTGTTCCTGGTAAATGCACATATGTGGCCTCACAGGTAAACA	MZ_aCGH	1	1	1	1	-0.962395	BACKBONE_PROBE	NA	NA
572981_0026_0550	LG2FS004513714	CAAAGTAAGCTGTTCAGTCATCAGTCTGGAAAGCTTTTAGTGGAGCTGGG	MZ_PB	1	2	1	1	-0.110149	EXON_PROBE	ENSONIG00000001500	TSTD2
572981_0026_0592	UNK119FS000087222	AAGTGATCCATTCAACAGGACCTATGAGCACTAGAGCACCCACCAAGACT	MZ_aCGH	1	1	1	1	-0.945112	BACKBONE_PROBE	NA	NA
572981_0026_0596	UNK378FS000059473	TAACAGAACAAACAGATCAGCCTCACCAAAGTCCATTTAAGGACAGATCTCTCT	MZ_PB	1	2	1	1	0.113955	BACKBONE_PROBE	NA	NA
572981_0026_0628	LG22FS012586767	CATCACTTCCATGAGCATCATCACCATCATCACCACTACCACCCATCATA	MZ_aCGH	1	1	1	1	-0.970252	EXON_PROBE	ENSONIG00000002560	NKD2_(2_of_2)
572981_0027_0015	LG17RS015965666	ATTCACAGTTGCAGACAACCCGGCTAAATATGCCCTGTACAAGAGATACC	MZ_PB	1	2	1	1	-0.234886	EXON_PROBE	ENSONIG00000017894	RASSF3
572981_0027_0019	LG2FS020456462	CGAGTGACTTCAGCACATGTTTCTCCAAGTTCAGCCTGTTCCCATTGAAT	ON_IL,ON_PB,ON_aCGH	1	2	2	4	1.74272	BACKBONE_PROBE	NA	NA
572981_0027_0039	LG8-24FS012508209	AAGAGAACTGGGCCTAATGAAGCATAGTGATGAATGTGTGAGGACATGAAG	ON_IL,ON_PB,ON_aCGH	1	1	2	2	0.825571	BACKBONE_PROBE	NA	NA
572981_0027_0057	UNK773FS000012887	CACCGTAGAAGGCAAAGGGAGGATGTCCAGTTTAGTACACATCTTCCTGC	ON_aCGH	1	1	1	1	1.16353	BACKBONE_PROBE	NA	NA
572981_0027_0065	UNK761FS000015801	GTGTTAGGGCGTGACCTTCCTGTGCTTTTTGATTTGTTGGAGTCTGAGCA	MZ_PB,MZ_aCGH	2	34	2	10	-1.27485	BACKBONE_PROBE	NA	NA
572981_0027_0087	LG4RS016953547	TTCATTCAGAACACCAGTCTTTTGAACACCAAGAAGAAGCTGGAGGCTGA	MZ_PB	2	5	2	2	0.0505204	EXON_PROBE	ENSONIG00000001702	NA
572981_0027_0123	LG6FS010039206	ATGTTCATCTTGAAAGAATATACGCTGGTTGCACCGACTCCAAAGCCCAG	MZ_PB	1	2	1	1	-0.158893	BACKBONE_PROBE	NA	NA
572981_0027_0153	UNK4586FS000000274	TCTGTATGCTCCACCGCCTCATGTCATCCATCACACGACAGTGGTCCAGC	ON_IL	1	1	2	1	0.462685	EXON_PROBE	ENSONIG00000003899	FAM168B
572981_0027_0193	LG14FS020999334	GGCACGTATTATAGGTGTTCTGCGATGGTAGAAAAAGATTCCTAGAACAA	MZ_PB,ON_IL	1	2	2	1	-0.621794	BACKBONE_PROBE	NA	NA
572981_0027_0195	UNK103RS000148968	CAGAAGTCTGCGGCGGCATGGAACAACTCGCCACATAGTTGCCATGATCA	MZ_aCGH	1	1	1	1	-0.89018	EXON_PROBE	ENSONIG00000007341	NA
572981_0027_0197	LG7FS011093765	ATTTCAAATACAAGAGTATCTACATGGCTAGATACCACTAGAGATAAGTGAGAA	MZ_aCGH	1	1	1	1	-0.84596	BACKBONE_PROBE	NA	NA
572981_0027_0209	UNK2434FS000001822	CTAGCACTGCATGACTGCGTTAATGCTGTAAGTAAGTTCAAACATGAGTTATG	ON_IL	2	2	4	2	0.437099	BACKBONE_PROBE	NA	NA
572981_0027_0227	LG20RS017401526	GTTCCAACTTCAATCACATTGTCCAGAATGAGAAGGCCCAAAGCCATGTG	MZ_aCGH	1	1	1	1	-0.803703	EXON_PROBE	ENSONIG00000017993	ICMT
572981_0027_0247	LG15RS001680086	TTTATTCCCCCGTCAGAAAGCCGTTAAGTTGCTCCGTTATTCAGGAGAAA	MZ_aCGH	1	1	1	1	-0.878549	EXON_PROBE	ENSONIG00000005884	RDH14_(1_of_2)
572981_0027_0315	LG16-21FS016041076	GAAAGGATTCTGGGATCCAATTTCTCTCCTGGGCGAAATGTAGAGGTGTT	ON_aCGH	1	1	1	1	0.858636	EXON_PROBE	ENSONIG00000008700	NA
572981_0027_0329	LG23FS004992057	CACTGCAATTACCAAAGCAGCTATGTCACTACTCCTCCCTACCTATATCT	ON_PB	1	1	1	2	-0.360946	BACKBONE_PROBE	NA	NA
572981_0027_0393	LG19FS007040089	TCAGGGAGCTGAAGTGAGATGGGAAGTAGATGGCACAGAGGTGACAGAGG	ON_PB,ON_aCGH	1	2	1	9	2.24825	BACKBONE_PROBE	NA	NA
572981_0027_0451	LG18RS010730601	AGTTGCAGCAGCCCTACCTGGAATGGAAAGCCTGGACGATGCAAATCCTG	MZ_aCGH	1	1	1	1	-0.870576	EXON_PROBE	ENSONIG00000009886	RAB6B_(2_of_2)
572981_0027_0455	UNK46FS000612097	ATGAGAAAATCACTATGATCTGTGGAACAATACTATGAGCTACCATCAGCAGCACTAAC	MZ_PB	1	2	1	1	-0.601446	BACKBONE_PROBE	NA	NA
572981_0027_0461	UNK59FS000240561	TACAAACTCTCAGAGTGTAGCTGTGAGTTCAGACCCTCAGGATTCATTTAGA	MZ_PB,ON_IL	1	3	2	2	-0.190296	BACKBONE_PROBE	NA	NA
572981_0027_0471	LG15RS014443289	TTTAACCGCAGCAGCAGCTATGACCGGCGAAGCAACAACAGCTTAGTGAC	MZ_PB	1	2	1	1	0.0875863	EXON_PROBE	ENSONIG00000013331	MYCT1_(1_of_2)
572981_0027_0525	LG18RS017807694	GAGCGAAGAGGAGAGAGACTCGTCAGGTCGTCTGTGGCGAACAGTGATCA	MZ_PB	1	3	1	1	0.242461	EXON_PROBE	ENSONIG00000018595	ATCAY_(1_of_2)
572981_0027_0533	UNK17FS000826828	AGTTATGTAGCAAGCCAGCTAACTCGGAAAATAGCACCCTTATTCTAAAC	MZ_aCGH	1	1	1	1	-0.911534	BACKBONE_PROBE	NA	NA
572981_0027_0555	LG3FS013043611	TTCACCGTCCTGGACTGGAACAAACCATCGATGGACTTTTACCTCAGCCA	ON_aCGH	1	1	1	1	1.07895	EXON_PROBE	ENSONIG00000009287	NA
572981_0027_0563	LG4FS017435837	CCTGTAAGACCGTTAGACGCTCAGTCGAATAACCCTGTGTTACAATAAAC	ON_IL,ON_PB,ON_aCGH	1	1	2	2	0.993351	BACKBONE_PROBE	NA	NA
572981_0027_0567	LG7RS001924063	CCTGGATCAGGAAAGCTCACATGTGTTTGGATGCAGCACGAGGACTCTAT	ON_PB	1	1	1	2	0.748424	EXON_PROBE	ENSONIG00000010647	MLKL_(2_of_3)
572981_0027_0581	UNK129FS000273822	AGCCATGAAATCAGAGCTGGATGAAATTGAGTGAGTAAAATGAGAAAAAT	ON_aCGH	1	2	1	2	0.822481	BACKBONE_PROBE	NA	NA
572981_0027_0609	UNK3314FS000001337	AAATTATGTATCTTCAGTTGCTGCAACTCTGTTATTAGTACATTCAAATGATGATG	ON_IL,ON_PB	1	1	2	2	0.58679	BACKBONE_PROBE	NA	NA
572981_0027_0611	LG4FS002469113	AGAGGACTACTGGGCCTGCCTAGTCCAAGGATAAATTTATGGTTAACTGAATACAT	ON_aCGH	1	1	1	1	1.28596	BACKBONE_PROBE	NA	NA
572981_0028_0008	LG8-24RS021156434	CCACGCAATGAGTGGAAGATGGCTAGAGTCACAGAAGTTTATCCAGGATC	MZ_PB,MZ_aCGH	1	5	1	1	-1.13634	BACKBONE_PROBE	NA	NA
572981_0028_0026	UNK3360FS000000145	TAAATCGTCTTACCTGTAAAACCTGCCGTCATTGCCGGAAGTCAGTGTTT	ON_IL	3	3	6	3	-0.0952795	BACKBONE_PROBE	NA	NA
572981_0028_0070	LG8-24FS023629358	TTTGGTTGCGATGTTTGTAGTAAAAGATTTTCACAGATGGGAATTTTAAGGAG	MZ_aCGH	1	1	1	1	-0.814022	BACKBONE_PROBE	NA	NA
572981_0028_0074	UNK4FS000001061	CTCACCGGGTGCCTCACAGCAACAGCCTGGGGACCATCCACTCCAATATA	ON_IL,ON_PB,ON_aCGH	1	1	2	2	1.21024	EXON_PROBE	ENSONIG00000012480	NA
572981_0028_0126	LG22FS021931605	GGGAGATGCATCTGGTCATTCAGTTTATCATCTGTCATAGTCTCAGTGGAA	MZ_PB	1	2	1	1	0.387365	BACKBONE_PROBE	NA	NA
572981_0028_0170	UNK212FS000249828	CAGCCACTTGTCTGCGACCTGCAGAGGTGACATCAACATTTTATCTGAGA	MZ_PB	1	3	1	1	-0.55843	BACKBONE_PROBE	NA	NA
572981_0028_0172	UNK46RS000249306	AGGAGTTGATCTGTCAGACCAGCTGATTGGCTCCTATTCTTCATGGAGAA	ON_IL,ON_PB	1	2	3	6	0.389732	EXON_PROBE	ENSONIG00000006634	PGBD4_(1_of_8)
572981_0028_0198	LG14FS033245298	GGACCAGTTTGAGAAGAGCGTTTCTAAACTGCACGACACGCTCGCCGCCG	MZ_PB	1	2	1	1	-0.0397462	EXON_PROBE	ENSONIG00000017226	SPCS2
572981_0028_0216	LG4FS008691571	ACGGTCAAACACAAGACGTCCAGCGAGACCAAAAGCAAAGGTATATTTGA	MZ_aCGH	1	1	1	1	-1.17292	EXON_PROBE	ENSONIG00000008225	HMGXB4
572981_0028_0232	LG7RS048438214	AAAGTTATACCCAAACTCCGTCCTGTTTACCAAGTGGGGCGATGGCCTGA	MZ_IL,MZ_PB	2	3	1	1	-0.734094	EXON_PROBE	ENSONIG00000010310	GALNT8_(3_of_5)
572981_0028_0260	LG11FS029014301	CCTGCAAGCTGCTGCGCGGCTCCTACAGCGTGAACCTGTACAGCGGCATG	ON_aCGH	1	1	1	1	1.0774	BACKBONE_PROBE	NA	NA
572981_0028_0284	LG19FS021816220	GTGTCTTGATCCAGACAGCGAGATGGATGACGGGATCTCCATCTTATTTC	MZ_PB	1	2	1	1	-0.205583	BACKBONE_PROBE	NA	NA
572981_0028_0290	UNK38FS000970524	GGAAGAATGCTGTGTACAGTGGTTGTGTGACTGGAGGAGCTATTGGCTTT	MZ_IL,MZ_PB,MZ_aCGH	2	2	1	1	-1.71685	EXON_PROBE	ENSONIG00000012842	TIMM22
572981_0028_0312	LG12FS015814019	GTGAGCAACTTCAAGAACAGAGTCGAGAAAAGAGAGGGGGTGCCAGCGAG	MZ_IL,ON_PB	2	3	1	4	0.33834	BACKBONE_PROBE	NA	NA
572981_0028_0314	LG19FS010189542	AAATGCAAGTGATATAAATCTTAGGAGTGCCTGCTTGATGACCTGTGTGGC	MZ_PB,ON_aCGH	1	2	1	1	1.56754	BACKBONE_PROBE	NA	NA
572981_0028_0400	UNK560FS000039128	TAAGATGGTTGAAGGACTAAGTGGGGGCAGGAGTCCTGTTTGCAGAAAAA	MZ_PB	2	5	2	4	-0.103657	EXON_PROBE	ENSONIG00000007175	NA
572981_0028_0424	UNK3997FS000000974	CAAGTCCAGTCAGGAGGGTTTGTATATATGTGGTCACATGAATTAAAGTAGCAGAAG	ON_IL,ON_PB	1	1	2	2	0.732869	BACKBONE_PROBE	NA	NA
572981_0028_0434	UNK58FS000530495	CTGACTTGAGGATTGTGCTGATTGGAAAAACTGGTGTGGGAAAAAGTGCT	ON_IL,ON_PB,ON_aCGH	1	1	3	3	0.836094	EXON_PROBE	ENSONIG00000016493	NA
572981_0028_0438	LG13FS006471318	GTCTGCTGCGTGCTCCATAGCACAGATGTTGTTGGGACATCTTCCTGCTG	ON_aCGH	1	1	1	1	0.810442	BACKBONE_PROBE	NA	NA
572981_0028_0494	UNK26FS001080257	AGCCTTGTCCTAATGGCCTTGTGCTTTCCCTCGGCCAGCATGTGTCCAAA	MZ_PB	1	2	1	1	-0.457128	EXON_PROBE	ENSONIG00000021290	LRRC3B
572981_0028_0502	UNK38FS001200027	TTTTTATTAGAAGCAGGACTGAACCCTGATTTAGTAACGTTTGTGAACATAATTA	MZ_aCGH	1	1	1	1	-0.878568	BACKBONE_PROBE	NA	NA
572981_0028_0518	LG3RS000972870	CTAGCAGAGCTGGCCAGAGAGGTTGGCCTCAACTCCATCCTGGGCATCCT	ON_aCGH	1	1	1	1	0.83917	EXON_PROBE	ENSONIG00000003872	PELP1
572981_0028_0546	UNK1733FS000000441	TATTTAATCACTCCTTGCCTGCTTTATTAAATAATAATTGAAGGAAGAAGTGTAAA	ON_IL	1	1	2	1	-0.0591858	BACKBONE_PROBE	NA	NA
572981_0028_0560	LG7FS011166587	AATTCAACGTCCTCAGATAAGGAAACGAACAATATTGAGAACGAGGAGCAGAACTCT	MZ_aCGH	1	1	1	1	-1.018	EXON_PROBE	ENSONIG00000015427	LHX5
572981_0028_0596	LG15FS014272276	GTCAACAGAAGGAGCCTGGATGAGTAGAGTTTGCCAACACATCCCTTTGT	MZ_aCGH	1	1	1	1	-0.838611	BACKBONE_PROBE	NA	NA
572981_0029_0063	UNK4977FS000000137	AATACTGACCTTCGATCAAACGCTGAACTTAAGGGCACTCCATCTGGGCC	ON_IL,ON_aCGH	1	1	2	1	1.31047	BACKBONE_PROBE	NA	NA
572981_0029_0065	LG20FS007592685	TTTAGGTGGCATTAATCCCACCAAGAGGCAGATAAGAGTGTAAGACATAGGA	MZ_aCGH	1	1	1	1	-1.07198	BACKBONE_PROBE	NA	NA
572981_0029_0079	UNK143RS000292888	CAGTTGTTGGTGCGCTGCTCCTGGATCTGCCTGGCATCATCCAGGAGGCA	MZ_PB,MZ_aCGH	1	13	1	3	-1.00702	EXON_PROBE	ENSONIG00000001815	NA
572981_0029_0109	UNK2923FS000001191	CAACAACTTAACCCACAGTGTTTGGAGGAGGAGAAGTGATGAGTATGACC	MZ_PB,MZ_aCGH	1	4	1	1	-1.05862	BACKBONE_PROBE	NA	NA
572981_0029_0141	LG16-21RS006322636	CGGATATCTATATTTTTTAATTATGGTTGCACTTTATGTTTTAATAATTA	MZ_IL,MZ_PB	2	2	1	1	-0.431973	BACKBONE_PROBE	NA	NA
572981_0029_0149	LG23RS010997409	GCTGCTTCTTCTCCAAGAAATCCAAGAGAAAGTCGCCGGAAAAAGAGGAA	MZ_aCGH	1	1	1	1	-0.872298	EXON_PROBE	ENSONIG00000004599	RP2
572981_0029_0225	LG9FS012277623	TCAAACTGTCGGGCTTAAAAGCCAGCTGCTCTAATTAGCTATGGATTCTCTT	MZ_PB	1	2	1	1	-0.579712	BACKBONE_PROBE	NA	NA
572981_0029_0257	LG3FS016387432	TGGCTACAGTGTCAGAACGGAGGTGTGTGTCAGCGGCCCAACACTTGCTC	ON_IL	1	1	2	1	-0.251482	EXON_PROBE	on.gene.LG3.332	-
572981_0029_0263	UNK2345FS000000234	TGAACATCACGTAGGAAGTAGAAAAGGCGCTTGCAACAGCAAACACCATC	ON_PB	1	1	1	2	0.746713	BACKBONE_PROBE	NA	NA
572981_0029_0275	LG20FS024405941	GAGCAATATCAGGCAGTACAACACATTGTAGCTGGCTCATCCAAACCTGC	MZ_PB	1	2	1	1	-0.534134	EXON_PROBE	ENSONIG00000012274	MOV10_(1_of_2)
572981_0029_0361	LG22RS023775512	GAGTGCCAGCGAGTGTGCACTCAGGACCCTGCGTGTCAGTTCTTCACTTT	ON_aCGH	1	1	1	1	1.08139	EXON_PROBE	ENSONIG00000004728	NA
572981_0029_0363	UNK268RS000221348	GATGACGGGCTCAGCCCAGAGAATCTCTGTGCGCCTGCAGAGAGCCACCA	ON_IL,ON_PB	1	1	2	2	0.338924	EXON_PROBE	ENSONIG00000004519	RASGRP3
572981_0029_0373	UNK3810RS000000475	TCTAGATGCCATTTGTCCTCACAAACTTAAATCTACACTAAAGGAGAGGTTCCAGT	MZ_PB,ON_IL	1	2	2	1	0.588416	BACKBONE_PROBE	NA	NA
572981_0029_0389	LG10RS007179944	ACAGAAGGGTACTTGCTAGAGAAGGGAGTGAAAGAAACCATCATGGAGTA	MZ_IL	2	1	1	1	-0.308162	EXON_PROBE	ENSONIG00000001742	ROM1_(1_of_2)
572981_0029_0417	LG4FS010489404	AGCAGTGTGGGAAGACTTTCAATCAGATGAGCATCTTGGAAAGGCATCGA	MZ_aCGH	1	1	1	1	-0.871654	EXON_PROBE	ENSONIG00000006541	NA
572981_0029_0437	UNK405FS000089546	AACAACCCTCTGACTTACATAATGAGCACTGCTAAGCTTAATGCTGTTGGG	MZ_PB,ON_IL	1	4	2	2	-0.131433	BACKBONE_PROBE	NA	NA
572981_0029_0449	UNK78FS000508527	TGCAGAAATGTCTCAACTGTCATGTAAAGTAGTTCCTTATTGGAGTGCTGCAACATCTATTTACA	ON_IL,ON_PB,ON_aCGH	1	1	2	2	1.21778	BACKBONE_PROBE	NA	NA
572981_0029_0455	LG17FS027080925	GTTTCAAACTTCAACAAGCGACAACTAGAGCTAATCCTTAACAAGCCGGG	MZ_PB,MZ_aCGH	1	3	1	1	-1.08928	EXON_PROBE	ENSONIG00000009750	AKR1D1_(2_of_2)
572981_0029_0485	LG7FS007373780	GGTATCCGTCACATCCGAGCAGACAAGCGTGTGAACGAGTGGAAAACTCC	MZ_PB	1	2	1	1	-0.58231	EXON_PROBE	ENSONIG00000011198	SF3B3
572981_0029_0537	LG11FS019801717	GTCTGAGATGATTTGAACTTTGTGATAGTATGTTATCCTGCTGGAAGCAAT	MZ_aCGH	1	1	1	1	-0.828122	BACKBONE_PROBE	NA	NA
572981_0029_0551	UNK223RS000141666	TTCCGGATTATCTGTCAGACATTGGCACAGTGCTGGATGCTCGGGAGGTG	ON_aCGH	1	1	1	1	0.853303	EXON_PROBE	ENSONIG00000014006	NA
572981_0029_0573	UNK386FS000044640	TTTCCAGCTTGTTGTCGTTGTAGCAGCTGTTCTCTTACTCGCCTGCCTCC	MZ_PB	1	2	1	1	0.232953	BACKBONE_PROBE	NA	NA
572981_0029_0595	LG19FS021804854	TATACTCTAAACAAACCTGGCTTATCAGAGTTATTACTCCTTGACTCCATGACAGTGAAGA	MZ_PB	1	2	1	1	-0.509521	BACKBONE_PROBE	NA	NA
572981_0030_0036	LG3RS002691148	TTGTCACCCAAAGATAGCTCCTTTGGCCCCCAGGAGAGTGATGAGACTCT	MZ_PB	1	2	1	1	0.044312	EXON_PROBE	ENSONIG00000018379	TIFA_(1_of_2)
572981_0030_0070	LG9FS000478546	TGTTGTGTGGCTAGTCAGTGGGTTAGCATGTATCAGACCAATGATTATCTATAGTAGTTTCTT	ON_PB,ON_aCGH	1	1	1	2	1.30793	EXON_PROBE	ENSONIG00000011274	NA
572981_0030_0122	LG11RS007305401	GTGAAGGCCACTGCTGGTGACACACACTTGGGCGGTGAGGACTTTGACAA	MZ_PB	1	2	1	1	0.0583603	EXON_PROBE	ENSONIG00000002734	NA
572981_0030_0148	UNK41FS001172867	CACAGAAACACTAAGCAGTGGAGAGACCATTAAAGAAAGCACAGAGGAGC	MZ_PB	1	2	1	1	-0.405774	EXON_PROBE	ENSONIG00000017210	NA
572981_0030_0168	LG17FS007551964	TTTCTCCGGTAAAGAATGGGGCCGTCCGGCGCTTCGGCCAAACCATCCAG	MZ_aCGH	1	1	1	1	-1.2475	EXON_PROBE	ENSONIG00000011964	NET1_(1_of_2)
572981_0030_0174	UNK3116FS000000351	TTGTAAGGAAGAGTTTATGATGGATAGGGCCTAAACTGGAAGAAAAAGTGTGTTA	ON_IL,ON_aCGH	1	1	2	1	1.14541	BACKBONE_PROBE	NA	NA
572981_0030_0188	UNK140RS000405441	CTCATCACCTGGAACATTCATATGAGTGACCCTGCTGAAGATGAACTCAA	MZ_PB	1	2	1	1	0.0710153	EXON_PROBE	ENSONIG00000001499	PGBD4_(6_of_8)
572981_0030_0262	LG16-21RS025933347	CTGGATGGGGAAACTACTACAACTACTATGGACATTCTTATGATGTTGGT	ON_aCGH	1	1	1	1	1.42355	BACKBONE_PROBE	NA	NA
572981_0030_0270	UNK51RS000169240	TCAACCACCAGCAACTGAAGATTCTATAGTTACCACCGAGATGCCTGATAAA	MZ_aCGH	1	1	1	1	-0.82878	EXON_PROBE	ENSONIG00000021320	VASN_(1_of_2)
572981_0030_0272	LG20FS015729072	CAACACCACCAAGGAGCTCGATGCCCTCTATGATGTTCTACAGCATGTGA	MZ_PB	1	2	1	1	0.399839	EXON_PROBE	ENSONIG00000017926	DNASE1L1_(1_of_2)
572981_0030_0286	UNK122RS000139963	GGAGGTGAGCCTGTCTAAAGCAAGGCCAGGAGAGGTGGCAGGTTACATGG	MZ_IL,MZ_PB,MZ_aCGH	2	2	1	1	-1.18324	EXON_PROBE	ENSONIG00000021163	MYADM_(1_of_2)
572981_0030_0310	UNK477RS000077945	TTAGTTTTCTGTTTCCCAGTTCTCTACTTCACCACAGGTTCATTTTTACTGCACAA	MZ_PB	1	2	1	1	-0.0386056	EXON_PROBE	ENSONIG00000004788	NA
572981_0030_0314	LG2RS009259696	CAGTGTGCACTGGTTCAAAAGTGGATCAGGAGAAAACCATCCAAGTATCATTTA	MZ_PB	1	2	1	1	-0.481505	EXON_PROBE	ENSONIG00000000972	NA
572981_0030_0350	UNK76RS000757526	TAAAACTCTCCAAAGTGAAACTGTCAGATAGGGGATCATACAAATGCTTCA	MZ_PB,ON_IL	2	4	3	3	0.243433	EXON_PROBE	ENSONIG00000004495	NA
572981_0030_0376	LG9FS010303863	GAAATTTACAAATATGACAAAAAGCAACAACAAGAAATCCTCGCTGCGAA	MZ_PB	1	2	1	1	-0.659841	EXON_PROBE	ENSONIG00000014208	COPS5
572981_0030_0390	LG5FS017690569	GCAGATTGGTTCCTCAAGGCAGATGACGACACCTACGTCATAGTGGACAA	ON_aCGH	1	1	1	1	0.893313	EXON_PROBE	ENSONIG00000019091	NA
572981_0030_0392	LG17FS008493030	TCATCAATCAGCTGGATGGTTTCGACCCTCGAGGCAACATCAAAGTGCTG	MZ_PB	1	2	1	1	-0.00775977	EXON_PROBE	ENSONIG00000008060	PSMC2
572981_0030_0414	LG15FS012284658	CCCGCTCATCCTCCACGTCCTCCTGCCCTTCCTCTTCCTCTTCATCTGCT	MZ_aCGH	1	1	1	1	-0.823556	EXON_PROBE	ENSONIG00000011396	TAB2
572981_0030_0416	UNK214RS000057331	TGAACCCAGGACACAAACTTAAGTCAGACATTTTAGAAGCTCTAGCTGAGAAAATCA	MZ_IL	2	2	1	2	0.562443	EXON_PROBE	on.gene.UNK214.4	-
572981_0030_0422	UNK102FS000151358	GAGACATGAAAACCTGAGGGAGGGAACACAGATGACACAGAGGAGAAAAT	MZ_PB,MZ_aCGH	1	2	1	1	-0.820822	BACKBONE_PROBE	NA	NA
572981_0030_0434	UNK4023FS000000207	GGAGAGGGAGATCGACAAATGAACCACATCACTGCACTGCTCTGTTGTAG	ON_IL	1	1	2	1	-0.0924686	BACKBONE_PROBE	NA	NA
572981_0030_0442	LG22FS026227472	TTCTCATGAAGTCCAGGGTGATTTTCACAAATGCCTCTCTGCTGCTCCTC	MZ_PB,ON_IL,ON_aCGH	1	2	2	1	0.96355	BACKBONE_PROBE	NA	NA
572981_0030_0448	UNK18FS001483126	TCACTGTTATGTCATCCCAAGGCTGAAGTCCATGTCTAATCTATAGTTTAACTTGTC	MZ_PB,MZ_aCGH	1	2	1	1	-1.26903	BACKBONE_PROBE	NA	NA
572981_0030_0492	LG12FS018113427	TATTACAGGTGAATGTATCTTTGGATACTAACAGTAGTCAGCATGTCCAAGCTGAGC	MZ_aCGH	1	1	1	1	-0.816814	BACKBONE_PROBE	NA	NA
572981_0030_0498	LG6FS030768458	TACACCACAGGAGTGTGAAAAGGCTCACTTTGTCCCTGGTTACAACTTGG	ON_IL,ON_PB	1	1	3	3	0.458787	EXON_PROBE	ENSONIG00000003434	PRF1_(3_of_15)
572981_0030_0508	LG6FS003559113	GATGTCCAATCTGTACACCCTGGACGCCGGCTCTCTCACCATGAGCAAGA	MZ_PB	1	2	1	1	-0.457915	EXON_PROBE	ENSONIG00000016000	UGP2_(2_of_2)
572981_0030_0546	LG4RS000994620	ACACCTCCAACCTCATCAGCTCCGGAGTCAGAGAAAGCATCCGCTATTTG	MZ_PB	1	2	1	1	-0.0607417	EXON_PROBE	ENSONIG00000002141	DHPS
572981_0030_0570	UNK51RS000507044	TTTTCTGTCATTTTAGATCGTGTGTTACATCTACTTTACAAGGATCATAGCCATTCTGCTCAA	ON_PB,ON_aCGH	1	1	1	2	1.08088	EXON_PROBE	ENSONIG00000003837	GPR108
572981_0030_0574	LG7FS002019937	ACTTTGCTATAGTGCTTCCTGCTGCTGGGTTGGAGTGTTTCTGGCACTTT	ON_IL,ON_PB,ON_aCGH	1	1	2	2	1.36721	EXON_PROBE	ENSONIG00000010650	TMED6
572981_0030_0588	LG19RS019897199	ACGGAGCGACGTTTATTTCGTCGCCGAAACTGTATCGACACAAGGACTGC	MZ_aCGH	1	1	1	1	-1.07204	EXON_PROBE	ENSONIG00000012169	SPINT1_(2_of_2)
572981_0030_0612	LG6FS032516601	ATGGGTAGATTTGGCACCACCATATCCAGTCTTCCAGACCTGAATGGAGA	ON_IL,ON_PB	1	1	2	2	0.161536	BACKBONE_PROBE	NA	NA
572981_0030_0624	UNK377RS000045369	CAACAAAGATGGGACCTTCACCCAGATCTCCAGACTGCAGTTCACCCCAC	ON_IL,ON_PB,ON_aCGH	1	1	2	2	1.15523	EXON_PROBE	ENSONIG00000003904	HLA-DMA_(3_of_19)
572981_0030_0630	UNK275FS000046204	CTGTAACCTCTCAAAGAGAAGCTGTGAAGCTCTGTCCGCAGTTCTCACCT	ON_aCGH	1	1	1	1	1.21549	EXON_PROBE	ENSONIG00000016384	NA
572981_0030_0632	LG7RS049677083	GACAACGGGGGATCGACAGAGTCTGTGAAAGAGCAAGAGATGAAGTGGAC	MZ_PB	1	2	1	1	0.272392	EXON_PROBE	ENSONIG00000010249	ANAPC13
572981_0031_0023	LG8-24FS001373057	TGCTGGGAATGCACCTCTGATTTGCACCTCAAACTAGAAATCCCAAGAGT	MZ_aCGH	1	1	1	1	-1.07286	BACKBONE_PROBE	NA	NA
572981_0031_0037	LG14FS000150676	GACTGGAGCAAATTCATTGCTGTGAATGGAGCCACAGCACACCCTCATAC	ON_IL	1	2	2	2	0.116776	EXON_PROBE	ENSONIG00000010529	BCO2_(3_of_4)
572981_0031_0063	UNK43RS000025727	AAATATTCAAAGTGAAACTCTCTGATGAAGGAACGTACAGATGCTCCATTCCCTGGATAC	ON_IL,ON_PB,ON_aCGH	1	2	2	4	1.40927	EXON_PROBE	ENSONIG00000011608	NA
572981_0031_0121	LG2FS012667374	CCATACAGTATCACTCCTGTGCAGGAAGGCTAACATCAGCAGAAAACAAG	MZ_aCGH	1	1	1	1	-1.15269	BACKBONE_PROBE	NA	NA
572981_0031_0135	LG23FS008791952	CTCAAAGAAACGGGAAGTAAACAGAGCAGCAGTAATGGCCTCTGACTCAG	MZ_aCGH	1	1	1	1	-1.64472	EXON_PROBE	ENSONIG00000004886	NIPA1
572981_0031_0197	LG5FS001473284	GGCATTCCTGAACGTTTGCATAGTGACCAAGGGCCTGACTTTGAGTCACA	MZ_PB,MZ_aCGH	1	4	1	1	-1.39519	BACKBONE_PROBE	NA	NA
572981_0031_0203	LG7RS026929918	TATCTTCTGAAAAAGAGGAAGGCATACCAGGCAATCAAAGCCACGCAAGC	MZ_aCGH	1	1	1	1	-1.22622	EXON_PROBE	ENSONIG00000000266	RPL7L1
572981_0031_0243	LG18FS000842406	CAAACTCCAGACCCACTTCTGCTGCAGCCACACATGTCCCATTCACTGAC	MZ_aCGH	1	1	1	1	-0.832191	EXON_PROBE	ENSONIG00000016653	LHX8_(2_of_2)
572981_0031_0255	LG8-24FS012578785	TAAGAGCGGAGTTAAGATTTCAGGAGGGGACCTGTCCGAGCAATACGACA	MZ_IL,MZ_PB	3	2	1	1	-0.298424	EXON_PROBE	ENSONIG00000020080	NA
572981_0031_0275	LG3FS007605752	AACCTGGTCTTCATCGCTGGATGTCTTCTTGCTGCTGTTGCCATGATCTG	ON_IL	1	2	3	2	0.458561	EXON_PROBE	ENSONIG00000013388	NA
572981_0031_0289	UNK105RS000560606	TCAGAAAGCCTTGTTTAAGTTCTACACTCTATTCTTTGCTGTCCTCCTTGGC	MZ_PB,MZ_aCGH	2	4	2	2	-0.847618	EXON_PROBE	ENSONIG00000007225	RNF139
572981_0031_0301	UNK44FS000110434	TCTTTTTACCTCGGTCACTCTCTGTATGTCAATTACTCCACTGGGATCTC	MZ_PB	1	2	1	1	0.357994	BACKBONE_PROBE	NA	NA
572981_0031_0323	LG6RS035461704	AAACATCCTTCAGGAGACTACAGACCCATCAAAACAGTGATGACCAATGGAA	ON_IL	2	3	3	3	-0.16737	BACKBONE_PROBE	NA	NA
572981_0031_0385	LG16-21FS005366626	TTTTCTTCTGCTACGATAAGGAGCAAGTTTGTGGAGGCTGGCATTATCAA	ON_IL,ON_aCGH	1	1	2	1	1.49713	BACKBONE_PROBE	NA	NA
572981_0031_0395	UNK5378FS000000828	TTGGTATCCTTTATTTCACTCCAGCATCCCTGCCAACTTAATTCCTGACACT	MZ_IL,MZ_PB	2	3	1	1	0.453036	BACKBONE_PROBE	NA	NA
572981_0031_0399	LG17FS027482354	GAAACTGTCATCATGCAACTATACAACAGATTGCTCCAGTTTAATAAGTCCACAT	MZ_aCGH	1	1	1	1	-0.829645	BACKBONE_PROBE	NA	NA
572981_0031_0401	LG3FS018524971	CTTTGTCTCTTTTATGCTAAGTATTAATGTGCTGGAAATTAAATGATTGAATCAAATG	ON_IL,ON_PB	1	1	2	2	0.165842	BACKBONE_PROBE	NA	NA
572981_0031_0419	LG9FS011863722	AGACTGGTGTCAGATAGCAAAGGTGGCAGGACTTTCTTTGGAACCATGGA	MZ_aCGH	1	1	1	1	-0.849857	EXON_PROBE	ENSONIG00000020453	SLC35G6
572981_0031_0427	LG2FS004291020	GTCGTCTATGGAAATTTGATAACAGAGGGTAATGCTCTGAGCCTGATGTCT	MZ_PB	1	2	1	1	0.217474	BACKBONE_PROBE	NA	NA
572981_0031_0487	LG20RS024323550	AAGAAAAGAAGGCGGAAAGCAAAACGAATAGTGAGAAGGACAAAGAAAAGG	MZ_aCGH	1	1	1	1	-0.991253	EXON_PROBE	ENSONIG00000012289	APOBEC2_(1_of_2)
572981_0031_0531	LG14FS016364722	TGGCCAACATACATGTGGAGGCTCACTGGTGTCACCGCGCTGGGTAGTCA	MZ_PB	1	2	1	1	-0.0401224	EXON_PROBE	ENSONIG00000006058	TMPRSS4
572981_0031_0551	LG9FS011167026	TGACCTCTCATAAGTGCCTGTGAAGTAGGCATCTAACAGACCCTTCAATG	ON_IL,ON_PB	1	1	2	2	0.664622	BACKBONE_PROBE	NA	NA
572981_0031_0563	LG5FS004720611	CGCTGATCTCACCAGAGACATCTGTCTGTTTGATTTATATCACAGCACATAC	ON_aCGH	1	1	1	1	0.813879	BACKBONE_PROBE	NA	NA
572981_0031_0587	UNK68FS000760263	CTTAATGAGTGCAGAGCTACTCACATCTGCCAAGCCCGTTTAACACTTTG	ON_IL,ON_PB	1	1	2	2	0.388746	BACKBONE_PROBE	NA	NA
572981_0031_0591	LG7RS047306667	CTTTGGCTACTTTACCATGGATGTTATTGCCAGTGTGGCATTTGCAACTC	MZ_PB	3	3	3	2	-0.731238	EXON_PROBE	ENSONIG00000010385	TBXAS1_(1_of_2)
572981_0031_0621	LG15FS007498352	TCAGTATGCACAAGCAACGAGTAACCGCTTAGATGTGGTGGAGCTAATGA	MZ_PB	1	2	1	1	-0.50733	BACKBONE_PROBE	NA	NA
572981_0032_0056	LG2FS000180527	CTTTACCGTTCATGATCGGGACGGCGAGGACATTCTTCGTCACGTACTCG	MZ_PB	1	2	1	1	-0.077724	BACKBONE_PROBE	NA	NA
572981_0032_0066	UNK154FS000033328	TCAGACTCACCTAATGAGATGGCTGGAACTGTTTCTTTTTGGCGAGGTGT	MZ_PB,MZ_aCGH	1	6	1	1	-1.60779	BACKBONE_PROBE	NA	NA
572981_0032_0122	LG8-24RS013488716	TGCCCTGAAGAAGGCCGAGATCGGCATCGCCATGGGCTCTGGCACTGCCG	MZ_PB,MZ_aCGH	1	3	1	1	-1.43631	EXON_PROBE	ENSONIG00000011494	ATP2A1_(1_of_2)
572981_0032_0142	UNK323FS000186025	AGCTGTGGATTTGATTGCTTCTCTGTTTGCAGGTGTTTTCAAACCTCGTTTTGA	MZ_PB	1	2	1	1	-0.675192	BACKBONE_PROBE	NA	NA
572981_0032_0152	LG19FS007393847	CATGACAAGGTAAATTCTAGTTTCATGTCATTGCCTGTTTGATCAAATCATGTTGCACACTCTC	MZ_aCGH	1	1	1	1	-0.803708	EXON_PROBE	ENSONIG00000001001	RPS6KA5
572981_0032_0208	LG17FS012057597	TATACCAATGAGATGTTCCAAGAGGCTGAGAGAGAAATCGAGGAGGAGAAA	ON_IL,ON_aCGH	1	1	2	1	1.35034	BACKBONE_PROBE	NA	NA
572981_0032_0216	UNK37FS001035528	TCTCTGGGCAGCATGGTGCTCATATCTGTAGATCGCTATATAGCCATCTG	ON_IL,ON_PB	1	2	2	4	0.15346	EXON_PROBE	ENSONIG00000020840	TAAR1_(9_of_21)
572981_0032_0232	LG3RS000208918	CAATGCTCACAGAGTCAAAGGTTATCGAGGTCCCCGAGCCACGGAGTTTC	ON_PB,ON_aCGH	1	1	1	3	1.91244	EXON_PROBE	ENSONIG00000000593	GAL3ST4
572981_0032_0252	LG14FS017032783	GTTAAAGTAACAGAGGACTCATTATACAGTTTGCATGGCACCGAAAGACGGA	MZ_aCGH	1	1	1	1	-1.61893	BACKBONE_PROBE	NA	NA
572981_0032_0270	UNK2019RS000001568	TGAATGGTCCGTGGCTCAGATATCCTATTCCATTTTTGAGGAGGTGGACA	ON_IL	1	1	2	1	-0.0537173	BACKBONE_PROBE	NA	NA
572981_0032_0274	UNK372FS000104534	TGCACAACTGCTAAGTTGTGCTGTATGATATCTTGACAAATGAGTACTCAGTGCATTAAGTGT	ON_IL,ON_PB,ON_aCGH	1	2	2	5	2.03774	BACKBONE_PROBE	NA	NA
572981_0032_0340	LG14RS027829440	CTGAGACGCAAGACTTCCACAGTGCATCCTACAGCATGGACGATGAGGAT	ON_aCGH	1	1	1	1	1.01322	EXON_PROBE	ENSONIG00000004015	TMEM91
572981_0032_0372	UNK319FS000197011	AAATACAACACCAGCATTTAGAGTGCTGCATCCTGGAGCTAAGTGCTGAG	MZ_aCGH	1	1	1	1	-1.10163	BACKBONE_PROBE	NA	NA
572981_0032_0392	LG4FS007235879	GGAGGCAGCTACTACAAATGTACTGCATGAATATTAACAGCACAGTACTATTCAATAAACTCAG	MZ_IL	3	2	2	2	0.540267	BACKBONE_PROBE	NA	NA
572981_0032_0412	LG22RS018016659	ACAAGCTGGCACAAGAAATGTTTGCAATCAAAGCCTACCCTGACAAGAATGAAATAAC	MZ_aCGH	2	3	2	3	-1.32823	EXON_PROBE	ENSONIG00000007655	NA
572981_0032_0414	LG4RS025659374	GTCTGTAGGCGTGCTGTGGTTGTCCGTGGTGTCCGAGGTGCTCTACATCC	MZ_PB	1	2	1	1	0.155061	EXON_PROBE	ENSONIG00000009488	GSG1L_(1_of_2)
572981_0032_0440	LG6FS031905191	ATGCACTGCATCCTGAAGTGGCTGAACTCACAGCAGGTCCAGCAGCAGTG	MZ_PB	1	2	1	1	0.0465021	EXON_PROBE	ENSONIG00000003330	ANAPC11
572981_0032_0476	LG12FS018612442	CTAGCAGAGCTGAACATGCTCCAAAGGGCTCACAGTCTTGAAACATATGG	MZ_aCGH	1	1	1	1	-0.932196	EXON_PROBE	ENSONIG00000015018	FRMD3
572981_0032_0498	LG12FS006417301	TGCTCTGCAATCATCTCCAAAGTTTTTATCCAGCTTCTCAAATTTGACAAAA	MZ_PB	1	2	1	1	-0.206558	BACKBONE_PROBE	NA	NA
572981_0032_0506	LG8-24FS027304373	GCAATGATGAGAAATTAGTTTGTGAGTTCGAGAATTGCATTCGAAATCCAGTTAATCCTGCA	MZ_PB	1	2	1	1	0.479181	BACKBONE_PROBE	NA	NA
572981_0032_0542	UNK229FS000088389	CTGTGAGGAGAACTGTCACTATCCTGGATGCACGGTGCCCTTAAATCACT	MZ_PB,ON_aCGH	2	5	2	3	1.1388	EXON_PROBE	ENSONIG00000015372	NA
572981_0032_0556	LG8-24FS012655189	CATCAACAAAGAGTGGGTGATGTCTGCTGCTCACTGCTTCTCTGGGTGAG	ON_IL,ON_PB	1	1	2	2	0.402537	EXON_PROBE	ENSONIG00000020083	PRSS22
572981_0032_0590	LG6FS014975258	TTCTGGTTGCTATTACATGAGTTGAGGGGTGTAACTTTAGTGTAATTACATG	ON_PB	1	1	1	3	-0.623303	BACKBONE_PROBE	NA	NA
572981_0033_0019	LG7FS002204802	TGGAAAAGCTGAGGAGTAGTTCACCTCACTCAACAAACAGACCAGCAATAAT	MZ_PB,ON_IL	1	3	2	2	-0.251169	BACKBONE_PROBE	NA	NA
572981_0033_0049	UNK122FS000507338	GTAGCATCCAGGGATTGTCTCATCTCATCCTACCAGTAACGATGATCACT	ON_PB,ON_aCGH	1	2	1	3	1.66473	BACKBONE_PROBE	NA	NA
572981_0033_0055	UNK167RS000073286	ACTAACATTATAAATATTGTTTGCTCCACAGTGAAACATTCACTGAAGTATTT	ON_IL,ON_PB	1	2	2	4	0.475267	EXON_PROBE	ENSONIG00000003537	NA
572981_0033_0083	UNK87FS000692402	CCACAACCATTAGGTTTCAGAGGGAAAAGCGGATCATTGGAGAATGTAAG	MZ_PB	1	2	1	1	-0.0503497	BACKBONE_PROBE	NA	NA
572981_0033_0089	LG12FS000837182	ACAGACACTACAGTCTCCAACATGCTGCACAAACTCAGGAATATCACATG	MZ_aCGH	1	1	1	1	-0.940471	BACKBONE_PROBE	NA	NA
572981_0033_0101	UNK32RS000528837	CCATTCTCTAAAGCCTCCGGACTTTCACTCAACCTGCATAAATGTGAACTT	ON_PB,ON_aCGH	2	7	2	11	2.15037	EXON_PROBE	ENSONIG00000020426	NA
572981_0033_0121	LG22FS000021456	CAGTACTGGGAGAGAGAGACTGGGGGCTTTGTAAGTGCCCAGCAGGTGTT	ON_IL,ON_PB,ON_aCGH	1	1	4	5	1.41888	BACKBONE_PROBE	NA	NA
572981_0033_0125	LG19RS010613228	GCACTTCAACAACGCCTGGCACAAACAAGAAACCCAGCTTTGATCTGAAG	MZ_aCGH	1	1	1	1	-0.932245	EXON_PROBE	ENSONIG00000019603	NUSAP1
572981_0033_0137	UNK30RS000433419	CATCCTGGAGGTCGTGGTAATGCTGGTGGCATGCATCATCACAGAATCAA	ON_IL,ON_PB,ON_aCGH	1	1	2	2	1.17565	EXON_PROBE	ENSONIG00000015528	RPL27A
572981_0033_0187	LG13FS017721361	AGACAGTGAAGCCTCTGCGATGTGATAATAGCAGCTGGTTACTGTACTGC	MZ_aCGH	1	1	1	1	-0.86167	BACKBONE_PROBE	NA	NA
572981_0033_0207	UNK4FS002619418	TTTGAGCTACGAGCGCTCTTGTTGCCAAATGCAGTGGTCAGATTGATCAA	ON_PB	1	1	1	2	0.394059	EXON_PROBE	ENSONIG00000012672	ABCA7
572981_0033_0213	UNK12RS001962309	GCTGGGCGCCTTACCACTGCCTCTTACTGGTGAAGATGGTGGACAGTAAA	ON_IL,ON_PB	1	1	2	2	-0.497147	EXON_PROBE	ENSONIG00000007091	NA
572981_0033_0215	LG6RS014326751	TGCAGGAGATACGTAGAAACCGACCTTAACCGCTGTTTCACAGAAGCCTT	MZ_aCGH	1	1	1	1	-0.928111	EXON_PROBE	ENSONIG00000017577	ACY3_(1_of_2)
572981_0033_0225	LG3FS005849328	CACTCAATCACTCGCCCTCGACTCAATACGCTGCCATTTAGACAATACTG	MZ_PB	1	2	1	1	-0.221046	BACKBONE_PROBE	NA	NA
572981_0033_0249	UNK95RS000162349	TTGTGGGCGGGATGTTTCCAGGGCGAGAGTACAACTTCACTCTGATGACT	MZ_aCGH	1	1	1	1	-0.857592	EXON_PROBE	ENSONIG00000009913	PTPRB_(2_of_2)
572981_0033_0253	LG4FS019493943	CACTCATGCCAACTATTCAGCTCACTTATTGTAGTGCACCAACAGTAGTACA	MZ_aCGH	1	1	1	1	-1.03852	BACKBONE_PROBE	NA	NA
572981_0033_0287	LG14RS000824676	TCCGACCCCTCCTCCGACCAGAGGATGAGCGCCACGGGCTTCGAGGAGAC	MZ_PB	1	2	1	1	0.320531	EXON_PROBE	ENSONIG00000010505	SRF_(2_of_2)
572981_0033_0301	LG16-21FS016488264	TTTGACTGTTGCAGAATACTTCCGCGATCAGGAGGGACAGGACGTGCTCC	MZ_IL	2	1	1	1	0.5444	EXON_PROBE	ENSONIG00000008803	ATP5B_(2_of_2)
572981_0033_0363	UNK151RS000297286	ACTCTGCGGGTCAAACCTAAGAATACAGCCAACACACACTTCTTCAGCAC	MZ_PB	1	2	1	1	-0.488818	EXON_PROBE	ENSONIG00000011001	CDC14A_(2_of_2)
572981_0033_0377	UNK22RS001388951	TCAATCCCAATCAGCCGTCCTCGAACTGTGGCAAGAAAATTTGCAAGCAT	MZ_aCGH	1	1	1	1	-0.925096	EXON_PROBE	ENSONIG00000003771	CHRM4
572981_0033_0385	LG2RS002867964	TCTCTGCAGGAGTTTTGTTGCCGTACCCGTCAGATAACCTGGTTCTGGAC	MZ_PB	1	2	1	1	0.307643	EXON_PROBE	ENSONIG00000004303	TMEM216
572981_0033_0387	UNK64RS000720904	TGTGGCCATTCTGGGATCAGGTGACTTCTCCAAGTGCCTGACCATTCGCC	MZ_PB	1	2	1	1	-0.287777	EXON_PROBE	ENSONIG00000009658	STEAP2
572981_0033_0393	LG18FS007771318	CAGTATTCCATCACATAGTCGCTCCAGACCATATGGGTAATAGGAAAATTCTG	MZ_PB	1	2	1	1	0.193641	BACKBONE_PROBE	NA	NA
572981_0033_0397	LG20FS013077871	GTCAGAGCCAGTGTGACGTTTGACAGCATGAAACAAAACAAGATGACCAA	ON_IL,ON_PB	2	1	3	3	0.491315	EXON_PROBE	ENSONIG00000017250	SULT1E1_(6_of_9)
572981_0033_0429	LG7FS033566118	TTAAACACTCACACTTAAATTAAGTTTTTATATTGCTTGCCATACTTCAGTGGG	MZ_PB,MZ_aCGH	1	2	1	1	-0.83365	BACKBONE_PROBE	NA	NA
572981_0033_0447	LG12RS032131844	TGCTGCTGATGCTGCAAACTTGGCAAAGGTTACCTTAAGATGTTTCTCATTC	MZ_PB	1	2	1	1	-0.393462	EXON_PROBE	ENSONIG00000014157	ADAMTS3
572981_0033_0465	LG5FS036008049	AGGACGCGTGTCACACTTTTCAGACCAGCTGAAGTTTGGTAACGCCTCCA	MZ_PB	2	4	2	2	-0.167757	EXON_PROBE	on.gene.LG5.1015	-
572981_0033_0479	LG12RS009770387	GCAAGACATGAGGATGCATATGGGTGGTCATGGGATGCCCATGAACAGAA	ON_aCGH	1	1	1	1	0.952384	EXON_PROBE	ENSONIG00000020497	NONO
572981_0033_0501	UNK16FS001023500	TCACAGCCAAGCAGCGAGCAACATGAGACCTTTGAGCTTATCAACCCAGA	ON_PB,ON_aCGH	1	1	1	2	0.812616	BACKBONE_PROBE	NA	NA
572981_0033_0553	LG1FS017586500	CCAAAGTCTGTTTTGCTGTACTCGGGAGCTGTGGGACCTTGCCTCCTAAT	MZ_PB,MZ_aCGH	1	2	1	1	-0.823	EXON_PROBE	ENSONIG00000002427	SLC7A9
572981_0033_0563	UNK3072RS000000111	CCAGCCTAATGTGTGGCTCACCATATTCCTGACGTTCCTCCTCTGTATCC	ON_IL	1	1	2	1	0.640564	EXON_PROBE	ENSONIG00000019033	ATP11B
572981_0033_0603	UNK25FS001338212	CCCATCTGCCTGGAGGTCTACCACAAACCCGTCAGCATCGCCAGCTGTGC	MZ_PB	1	2	1	1	-0.0395547	EXON_PROBE	on.gene.UNK25.28	-
572981_0033_0607	LG18RS006032703	TTTCTGTAGCAAGTATCCAGAGATCAGCTGTGTGGAGGAAAGGGAAAAGT	MZ_aCGH	1	1	1	1	-1.05436	EXON_PROBE	ENSONIG00000010508	NA
572981_0033_0617	UNK961FS000006647	GGAATATTTAGTAGAGAGGAAGTTTTACACTCCTGTCACTATGGAAGTGATTGGAACA	MZ_PB,ON_aCGH	1	2	1	1	0.864283	BACKBONE_PROBE	NA	NA
572981_0033_0625	LG11FS005440409	CACCCTCAGAACAAAGAAGATTTGATGGAGAGATGGGCTGGAGAATTCAA	MZ_PB,MZ_aCGH	1	2	1	1	-1.11289	BACKBONE_PROBE	NA	NA
572981_0033_0631	UNK184FS000132707	GAGCTGACCTGGAGCCAGAATATCTTGTTTTGTACAAGGATGGGAAGTTT	ON_IL	1	1	2	1	0.653946	EXON_PROBE	on.gene.UNK184.3	-
572981_0033_0633	UNK78FS000331258	ATCAGACTGCTCTGACAAAGATGCTACTGTAAATAATCACTAGAACAGTCAGTTATCCTG	ON_IL	1	2	2	2	0.777476	BACKBONE_PROBE	NA	NA
572981_0034_0034	LG4FS002559808	GCATGAGAAAAGGCACTATCCTGGTAAGTAGCTGATTAAGGTTATATGTCTTTCATGGA	MZ_aCGH	1	1	1	1	-1.01438	BACKBONE_PROBE	NA	NA
572981_0034_0084	LG22FS006864455	GACAAGACCCTTGGAAGGCTTGTGAATGATGATCACATAAGTCCAAACTGT	MZ_PB	1	2	1	1	-0.245901	EXON_PROBE	ENSONIG00000017734	NA
572981_0034_0090	LG22FS000821726	AGTTTGAAACAGCAGTTCAATCAAAGTGAAGGTGCAGTATTTCTGTTATACCTTA	ON_IL	1	1	2	1	0.659676	EXON_PROBE	ENSONIG00000019989	NA
572981_0034_0100	LG4RS026799440	TCTCTGTGACTCCTCCCTCTCCAGCCCTCCTCCTCTGTGCGGGGCGACCC	MZ_PB	1	2	1	1	0.168642	EXON_PROBE	ENSONIG00000009377	CCDC101
572981_0034_0140	UNK377RS000045054	GGAGGCGTCCGCTCGCTCTGATCCAGGTGTTGGACCCTCTGTGTTCTGTG	MZ_PB,ON_aCGH	1	5	1	1	1.24919	EXON_PROBE	ENSONIG00000003904	HLA-DMA_(3_of_19)
572981_0034_0154	UNK7FS001549998	AAGTAAGGGTTCATTAGAATGACTTTTGATTGTAGAGACAAAATTCCCTTAAC	ON_PB	1	1	1	2	0.246976	BACKBONE_PROBE	NA	NA
572981_0034_0172	LG19RS024141754	CTGTGATGGACGCTGCATCACCTGCATCTACTACCTCAACAAGAACTGGA	MZ_PB	1	2	1	1	-0.226037	EXON_PROBE	ENSONIG00000001807	EGLN3
572981_0034_0190	LG7FS044569729	TAAATTGTGGTTGACCTAAAGCTCAATACCTTGCCTGATTGCGTCCAGTG	MZ_PB	1	2	1	1	-0.644156	BACKBONE_PROBE	NA	NA
572981_0034_0194	LG4FS019917830	AAACACAAGTACGTCTGCACACAATCAATTCAGGCATCTCGCATTCCCTC	MZ_aCGH	1	1	1	1	-1.0084	BACKBONE_PROBE	NA	NA
572981_0034_0248	UNK41RS000439294	AGCCCTGACTCAGCGTGGCCTTAAAACTGTGTTCGATGAGGCCATCCGGG	ON_IL	1	2	2	2	0.00815767	EXON_PROBE	ENSONIG00000017151	RAC1_(1_of_3)
572981_0034_0272	UNK318RS000032266	CGACGCTGTCGCTCCTTTTATATTCAGACAATGCAAGCCAAAGGCTAGTC	ON_IL	1	8	2	8	0.358317	BACKBONE_PROBE	NA	NA
572981_0034_0278	UNK3347FS000001303	TCCAGGGACTCAATTCATGCAGCATTTGTAGCCGTGGCAAAGGTATGCAT	ON_IL	2	2	4	2	0.473113	BACKBONE_PROBE	NA	NA
572981_0034_0282	LG8-24FS023911339	AGCAGGTGGAGCCCAGCGGTTCCATGTCTGGTGTGCCTGCTTAGCTTTCT	MZ_PB,ON_IL	2	10	4	5	0.0135432	BACKBONE_PROBE	NA	NA
572981_0034_0292	LG18FS011011173	CTGTTGATGTTCTCACCGAGCTCTGCGTCACTTACTGTAACCAGAAGTAA	MZ_aCGH	1	1	1	1	-0.931907	BACKBONE_PROBE	NA	NA
572981_0034_0330	LG22RS005337496	ATAACCTCATCAGTCATCTACTTCATCTGGAACCTGGTTCTCATCTCTTC	ON_IL	1	2	2	2	0.523862	EXON_PROBE	ENSONIG00000013727	XKR8_(2_of_2)
572981_0034_0334	LG12RS028051754	TGAAATGAGGGAACACATGAAGAAGCAGCTGTTGTCCACAGAGAGGCAGA	ON_IL,ON_PB	1	2	3	5	0.122016	EXON_PROBE	ENSONIG00000020908	NA
572981_0034_0352	LG2FS020465464	TTTCAACATGGATGAATATGTAGGTAGGTCCTGATTGTTCTCTATTGTGCCATTAAGCATACAGA	ON_PB,ON_aCGH	1	2	1	4	2.2025	EXON_PROBE	ENSONIG00000017916	GNPDA1
572981_0034_0354	UNK287FS000069661	GCCATTGTTATTTTCTGCTATTCTGCCATCCTCAAGAAGGTTTTACAAGCTTTAAACA	MZ_PB	1	2	1	1	0.737184	EXON_PROBE	ENSONIG00000021417	NA
572981_0034_0392	LG4RS017819012	TGCAGCTTTCCAGAAGTTCCTGGCAGTGGTGGTGTCCTCCCTCAGAAGAC	MZ_PB,ON_aCGH	1	2	1	1	1.71141	EXON_PROBE	ENSONIG00000001473	NA
572981_0034_0408	UNK1026RS000007530	TGGGCTTTATTGTGCTCATCTCTCTTCAGACACATGCTGATAAGTTGAGTAAAGTTTA	ON_IL	1	1	2	1	-0.263095	EXON_PROBE	ENSONIG00000000121	FAM98A_(2_of_3)
572981_0034_0412	UNK29FS000015709	TTTCCACTAGTACCTACTCATCCTCACTCAACTCTTCTCTACTCAGCTGC	ON_IL,ON_PB,ON_aCGH	1	1	2	2	1.09282	BACKBONE_PROBE	NA	NA
572981_0034_0440	LG3RS003343744	TGGAACCTCACCTTGGACGATGCTGGGACCTACTATTGTGCTGTGACTTC	ON_aCGH	1	1	1	1	1.81556	EXON_PROBE	ENSONIG00000018398	NA
572981_0034_0446	LG18FS011666087	ACATAATACCAAAGATGCCATTCAGGTACTCTTGTGTTAAATTAATTATGCAATTTGCAT	ON_PB	1	1	1	2	0.327776	EXON_PROBE	ENSONIG00000009745	TTC39C_(2_of_2)
572981_0034_0454	LG4RS012655694	ATGCCTCCTCTCATCCAGGAGATGCTGGAGAACTCTGAGGGACTGGAGGG	MZ_PB	1	2	1	1	-0.149675	EXON_PROBE	ENSONIG00000006314	RARA_(2_of_2)
572981_0034_0456	LG23FS000415501	GTGACGATCAATACTGACCCTGCTCGCTGCCAGAAGATACTTAAGAAACT	MZ_aCGH	1	1	1	1	-1.09565	BACKBONE_PROBE	NA	NA
572981_0034_0464	LG4RS023696065	ACTGGGAGGTGAAGGAGGAGATGGACTTCCCCAGACTGATGAAGATGAGA	MZ_PB	1	2	1	1	-0.288135	EXON_PROBE	ENSONIG00000009713	EIF3D
572981_0034_0468	LG6FS000473357	CCTTCAGTCATGCCATTGGTTACAGCTTCGGGCTGCCAATGGGCTTGCCA	ON_PB,ON_aCGH	2	2	2	11	0.952293	BACKBONE_PROBE	NA	NA
572981_0034_0482	LG7FS022820818	TTTGGTAGCAATAACATCCACTTGCCACCTGATGGTGCAACAACACAGTG	MZ_aCGH	1	1	1	1	-1.00262	BACKBONE_PROBE	NA	NA
572981_0034_0496	UNK100FS000480793	CTGGCTCCTCAGCAGTCACTAAATTTGGAGGCTAGGACAGAAGAAACAGC	ON_IL,ON_PB,ON_aCGH	1	1	2	4	1.64388	BACKBONE_PROBE	NA	NA
572981_0034_0498	LG17FS007160733	GACATTAACAAGGCCATGTATGTGAGCGAGCGGCTGGAGGCTGGAACCGT	MZ_PB	1	2	1	1	0.113044	EXON_PROBE	ENSONIG00000011995	ALDH1L2
572981_0034_0522	LG16-21FS027927803	TGCTCTACACCGTTGTCATGTCTCCAGCCACAGTGCTGGCACTGCTGCTG	ON_IL,ON_PB	1	1	2	2	0.645626	BACKBONE_PROBE	NA	NA
572981_0034_0544	UNK20FS000640284	TAACCATGAAGGTCTAATGGTTAGCCACCCTAGGTACTCATGGGTCTACT	MZ_aCGH	1	1	1	1	-1.03976	BACKBONE_PROBE	NA	NA
572981_0034_0552	LG15FS018429483	TTGAACAAGAAGGCAACACGCGTGACCTGATAAACAGGGTGATTATGTCA	ON_PB,ON_aCGH	1	1	1	2	0.861632	BACKBONE_PROBE	NA	NA
572981_0034_0576	LG19RS006702881	TGATCAGAGCATCCGTTATCCCTACAGGAGAGACACCATCTCTCATGGGA	MZ_aCGH	1	1	1	1	-1.01311	EXON_PROBE	ENSONIG00000001138	PPAP2C_(2_of_2)
572981_0034_0630	LG19RS003333365	AGAAACTCCTGCAGCACCCAGAGCTGAGCAACAGCCAGCTACTGGCCGAC	ON_IL,ON_PB,ON_aCGH	1	1	2	2	0.86958	EXON_PROBE	ENSONIG00000003627	SNX14_(1_of_2)
572981_0035_0041	LG18FS024596805	GCTTTTGAGAAGCAGCTCAGAGCAGATGAGAAATGTACCGTAGCTGGAGA	ON_PB,ON_aCGH	1	1	1	2	1.7148	BACKBONE_PROBE	NA	NA
572981_0035_0067	LG23RS020365775	TCAGGAGGAACTGGTCCGACAGGCAGAGCGACAGCGACAGCAAGAAGAGA	MZ_aCGH	1	1	1	1	-0.965752	EXON_PROBE	ENSONIG00000001708	CCDC50
572981_0035_0087	LG6RS019470070	AGGGAGAGGAAACATCGACACAAGGATAGACATCGCTCACGCTCCCACTC	ON_aCGH	1	1	1	1	0.941355	EXON_PROBE	ENSONIG00000018025	LUC7L2
572981_0035_0123	UNK2453FS000001383	TCTCCCACGCCTTAAGGCCTTCATACCTCAGCTGTTGTCACGGTTACATA	ON_IL	1	1	2	1	0.386997	BACKBONE_PROBE	NA	NA
572981_0035_0175	LG19FS005796909	CTGCTTCATCTCCGCCCTCCTGTAAAGACAAAACATTCTTCCATAAGTCA	MZ_aCGH	1	1	1	1	-1.0268	BACKBONE_PROBE	NA	NA
572981_0035_0179	UNK446FS000087224	GACTGCTTTGAGGACTTAGAACGAGAGCTCAAGATGCTAGAGGATAAGAT	MZ_IL,MZ_PB,ON_aCGH	2	2	1	1	1.50098	BACKBONE_PROBE	NA	NA
572981_0035_0199	UNK1123FS000001836	GAGGAAATGTTTTCAGGATTATCTTTCATTAGCAGAGGTTCCATAAATAAAT	ON_IL,ON_PB,ON_aCGH	1	2	2	7	0.947104	BACKBONE_PROBE	NA	NA
572981_0035_0201	UNK9FS001830378	AGGTTTGAGCTTGTCCTTCCATGTCTTCTCATCATCTAAGAAAAGTGAAACAC	MZ_aCGH	1	1	1	1	-1.13134	BACKBONE_PROBE	NA	NA
572981_0035_0295	UNK100FS000158101	TTTTAATTGCTGCGGCGTCAAAGCGAGCATAAAACGTGTTCAGCTCATCA	MZ_aCGH,ON_IL,ON_PB	1	1	3	2	-1.8983	BACKBONE_PROBE	NA	NA
572981_0035_0317	LG14FS024287488	TGAAGCTGAATCTGCCAGACTGGTTGGTGTATCAACCTGATGGGATTGTT	ON_IL	1	1	2	1	-0.289895	EXON_PROBE	ENSONIG00000016885	NA
572981_0035_0345	LG5FS027791391	TACCTAGCAGTGAATGATGTCATTCTGTTGGATCCTCCAATCTCCATCAC	MZ_IL,ON_PB	2	2	1	4	0.759518	EXON_PROBE	ENSONIG00000004452	NA
572981_0035_0413	LG3FS005587679	GTTACAGACCACCTCAGATTTCCTCACATGGTAAATTGGCTATTTGAAGGCA	MZ_aCGH	1	1	1	1	-1.48387	BACKBONE_PROBE	NA	NA
572981_0035_0435	LG1FS005718973	CTTTTTCTGTTAAGTGAAGTAGAGTATCACCATCTGCCTAAAATGTCCCTGGATATCT	MZ_PB	1	2	1	1	0.0260773	BACKBONE_PROBE	NA	NA
572981_0035_0455	UNK614FS000040177	ATACTCAGGCTGGTTTGAGATTGACCTGCTAAAGGATTTGACATCAGCGA	MZ_PB	1	5	1	1	-0.559079	EXON_PROBE	on.gene.UNK614.1	-
572981_0035_0473	UNK268RS000149157	TTTCTGGGTCTGGTGCAGTCCTTCAGTCACTACAGTGCAATCAGTCAAAG	ON_IL,ON_PB,ON_aCGH	1	1	2	2	1.05406	EXON_PROBE	ENSONIG00000004504	C3orf75
572981_0035_0481	LG22RS002082757	CGCCTGGAAGCCTACCACCGGCAGACGTCCCCTCTGGTGCAGTACTACAG	MZ_PB	1	2	1	1	0.138045	EXON_PROBE	ENSONIG00000005021	AK2
572981_0035_0493	LG9FS004128155	ACAGAGATGAATAACCCTCTGCTCTCAGCCCACTAAGTAATCCAGCCAAT	MZ_aCGH	1	1	1	1	-1.13642	BACKBONE_PROBE	NA	NA
572981_0035_0503	LG12RS015311031	GCAGAGTCAGAGTATCGACCACTTCTGCCCTACTCTGAGTCTACAAGTCA	ON_IL	1	1	2	1	0.273734	EXON_PROBE	ENSONIG00000013596	SLC24A6
572981_0035_0505	LG13RS002432481	ACTGGACAGAGAAACACAGCCCTGGCATAATATATCTGTGTCAGCTACAG	MZ_aCGH	1	1	1	1	-0.819624	EXON_PROBE	ENSONIG00000001364	CDH11
572981_0035_0553	LG4FS008174866	CCTCCGGCACCACCAATGAGGCCTCCTGGTCCACCATCTGGCCCACCTCC	MZ_PB	1	3	1	1	-0.368334	EXON_PROBE	ENSONIG00000008328	WBP11
572981_0035_0589	UNK4274RS000001224	TTGTTGTGTTTGCTCCTCTAATTTTGTACTTTACTAGAATGCATGGTTTATGTAAC	ON_IL,ON_PB	2	2	4	4	0.00228784	EXON_PROBE	ENSONIG00000020986	NA
572981_0035_0609	UNK2018FS000000289	TGGTTTGGACAGAAACCTGGGTCCACTAAGCCAGTTGGTGTCTTTTAAAG	MZ_PB	1	4	1	3	-0.580798	BACKBONE_PROBE	NA	NA
572981_0035_0631	LG10FS011135468	ATAAAGTCTGCTTTAGAGATGGGCTTTGAGCGAAGTCTAGTCAAGCAAAC	MZ_aCGH	1	1	1	1	-1.06403	EXON_PROBE	ENSONIG00000004881	BIRC3
572981_0036_0008	LG9FS011306504	CCACCGGTGACAGCGCTCACACACGCAGGTACTGCCCGCAGATGAAGTGG	MZ_PB,MZ_aCGH	1	2	1	1	-1.13723	EXON_PROBE	ENSONIG00000005777	NANOS2
572981_0036_0040	LG11FS007174438	CGTTCACGGGACTACTCGGCCATGATCAAGCACCTGCGGACTCACGGCGG	MZ_PB	1	2	1	1	-0.128369	BACKBONE_PROBE	NA	NA
572981_0036_0048	LG18RS021723465	GTTGCTCTGTCATGGTTTTTCACGCAGGTGAAGAAGGACTCTGTTGTATC	MZ_aCGH	1	1	1	1	-0.981912	EXON_PROBE	ENSONIG00000015098	LIG1
572981_0036_0064	UNK52RS000276294	TTGTACAGCCTGGACAATCTTTAACTATCACCTGTCAGGTCTCTGGTTATTCT	ON_IL,ON_PB,ON_aCGH	1	2	3	3	0.907941	BACKBONE_PROBE	NA	NA
572981_0036_0134	LG20FS024708809	GCTGACAGCTTATTGGGAAAAAGTCAAGTAAACCTCACCAAATTCTAACTCTACC	MZ_aCGH	1	1	1	1	-0.969225	BACKBONE_PROBE	NA	NA
572981_0036_0156	LG11FS003069464	CACCATCACCACCTTGTGAAATGCAGAGCACCTACTTTCCTATGGACATA	MZ_PB,MZ_aCGH	1	2	1	1	-0.89595	EXON_PROBE	ENSONIG00000013805	KIAA1024_(1_of_2)
572981_0036_0180	UNK1078RS000000021	CATCTACGATATCTGCCGTAGGAACCTCGATATCGAGCGTCCTACTTACA	ON_PB	1	2	1	3	0.139984	BACKBONE_PROBE	NA	NA
572981_0036_0246	LG4FS014589671	TCTAAAGCCACCGGGTAGCTATTTTAATTGGTAGGTCAATCCAGTTTTCAGCTTCA	MZ_PB	1	2	1	1	0.33406	BACKBONE_PROBE	NA	NA
572981_0036_0262	UNK51RS000508106	GCTTTCGTGAAATACATCCTGTCCGACAAGGAGAAGAAGATCTTCATGATC	ON_PB	1	1	1	2	0.778467	EXON_PROBE	ENSONIG00000003837	GPR108
572981_0036_0264	UNK148FS000029763	CAACCTTCACTGATGTTCTCTACCCTGCTGTTGCACTTCACACTCATTCC	MZ_PB	1	2	1	1	-0.387452	BACKBONE_PROBE	NA	NA
572981_0036_0286	LG7FS022440785	TTTGAAGGATCCGTACTCCAAAAAGGGATATGTGAGTTTGCTCTGCAACTGTA	ON_IL,ON_PB	1	2	3	5	0.635234	BACKBONE_PROBE	NA	NA
572981_0036_0312	LG9RS005339017	TTGATTTCAGCACATTTCCTCTCCTCAGGTTCTGATGGGCCGAGTACCAG	ON_IL	1	1	2	1	-0.345875	EXON_PROBE	ENSONIG00000004842	FAM98A_(3_of_3)
572981_0036_0332	LG2FS009318563	TGGTTCTGATTGTTATTGCTGTCCTCGCTTACACAATCAAGAAAACCAACAGT	MZ_PB	1	2	1	1	-0.218794	EXON_PROBE	ENSONIG00000000956	NA
572981_0036_0338	UNK16FS001638334	AGAATGGTGTGGTCTTCTACCTGAATCTGGATGTTGTGGAGACCAACTGC	ON_aCGH	1	1	1	1	1.00446	EXON_PROBE	ENSONIG00000010984	FETUB_(3_of_5)
572981_0036_0340	UNK1608RS000004102	GATGGCCGGCCTGATGGTTTGCTTGCCACTTTAGACATGCTGTTCGAGTG	MZ_PB,ON_IL	1	5	2	1	-0.344259	EXON_PROBE	on.gene.UNK1608.1	-
572981_0036_0354	UNK2124FS000001889	ATATGTAGCAACTTGCTTGTACTAGCAAGCAGGCTAGCATTATCCAACATAAG	ON_IL	1	1	2	1	-0.230137	BACKBONE_PROBE	NA	NA
572981_0036_0428	UNK86FS000594054	GCTTGAGGGACTTGCTATACCTTCAGCTACAGCAACTAGGTTAACCAAAG	MZ_PB	1	2	1	1	0.128409	BACKBONE_PROBE	NA	NA
572981_0036_0434	LG17FS011953570	ATGTGAGCAGTGCTTCAGTCTGCAGCTCATAATATTTCAGTCAGAGAACAC	MZ_PB	1	2	1	1	0.095288	BACKBONE_PROBE	NA	NA
572981_0036_0446	LG13RS011268752	TTCCACATGTTCCAGTACATCCAGAAACTACGTACTGAAGGGCCTCAAGA	MZ_IL	2	1	1	1	-0.137669	EXON_PROBE	on.gene.LG13.226	-
572981_0036_0484	LG19FS020568703	TTCGTCAGAGAGCAAGACCGCGCCATGAACGAGTATCCCAAACTTCACTA	MZ_aCGH	1	1	1	1	-0.834249	EXON_PROBE	ENSONIG00000012295	CDC25B
572981_0036_0526	LG7FS005400613	GATACACAAACAGCTGTCCAGCCTGGACAAAAGAGGATAGTGTTTGAAAGA	MZ_aCGH	1	1	1	1	-0.817886	BACKBONE_PROBE	NA	NA
572981_0036_0550	LG4RS010382350	GACCTCATAGTGGAGGTTGATGGGACCAGCCTGGTTGGTGTTACTCAGAG	MZ_PB	1	2	1	1	-0.262243	EXON_PROBE	ENSONIG00000006548	NA
572981_0036_0600	UNK525FS000064633	GGCAGAGGGCCGCCTTGGTCCACTATGGAGCTAGACGGTAATCTCACCAT	MZ_IL,ON_aCGH	4	3	1	3	1.17506	BACKBONE_PROBE	NA	NA
572981_0036_0630	UNK288FS000094312	AGGTGACCTGAACCACTAGACTCTAGTGATGTGCGATACCACTGACTTCC	ON_PB,ON_aCGH	1	1	1	2	1.07261	BACKBONE_PROBE	NA	NA
572981_0036_0632	UNK5114FS000000899	CTCAGTAAAGTTCACAAACCATCTCTGTGATGTGTGGACCGAGAACTTTTC	MZ_PB,ON_IL	4	8	8	4	0.623994	BACKBONE_PROBE	NA	NA
572981_0037_0023	LG4RS026781584	TTCATTTTCTTCGGGGAGACGTTCCTGTCCATGAACTGGGCCATCGTGGC	MZ_PB	1	2	1	1	-0.0826252	EXON_PROBE	ENSONIG00000009386	SPNS1
572981_0037_0051	LG6FS012581351	TCAGTATGGATTAGTGATAGAGAAGTGCTGTGTATGCAGATTGGAGTGCAAAGT	MZ_aCGH	1	1	1	1	-1.05482	BACKBONE_PROBE	NA	NA
572981_0037_0063	UNK940FS000006085	AAAGATGCTGGCGCTCAGTTATGATATCAGACACCCAGGTAGGTACCTTT	ON_IL,ON_PB,ON_aCGH	1	1	2	2	1.37079	EXON_PROBE	on.gene.UNK940.2	-
572981_0037_0139	LG5FS032470137	GATGAACCTGCCCATGTAGTAAGACTACGATATAGGTGTCATGATACATGCT	MZ_PB	1	3	1	1	-0.791063	BACKBONE_PROBE	NA	NA
572981_0037_0147	LG6RS021237750	TCGAGTGGCAGATGTGGAAGACTTCAGAACAGACATGAAAAGATTTGTGC	ON_aCGH	1	1	1	1	1.09586	EXON_PROBE	ENSONIG00000018147	NA
572981_0037_0153	UNK125FS000312124	CACAGGGAAACACGAGGTGAATTTCTTCAATGCTGATGAGATCATCAATG	MZ_aCGH	1	1	1	1	-1.21472	BACKBONE_PROBE	NA	NA
572981_0037_0161	UNK741FS000004907	TGGTCCTATTTATGTTTGTCACGATACCAAATTCGTATCCACCACCACCTC	MZ_IL,MZ_PB	4	4	2	2	-0.541382	EXON_PROBE	ENSONIG00000016007	NA
572981_0037_0219	LG14FS018701668	GATGAATTCCCTGTTGACAATATTTACAAGTACTTGGGCTCACAGAAATGCTCAGCA	ON_IL,ON_PB,ON_aCGH	1	1	2	2	0.930844	EXON_PROBE	ENSONIG00000003672	NA
572981_0037_0253	LG1RS029669858	GAGGACCTGGAGGACGGCGTCAGGATGAAGAACCAGTGGCTGATCCGCAC	MZ_PB	1	2	1	1	-0.529238	EXON_PROBE	ENSONIG00000003462	PLEKHF1_(1_of_2)
572981_0037_0271	LG1FS010973660	TGTTTACTTCACGCATCAGAGATGCAGTTCTGGATCTTGTCTATCCACACTT	MZ_aCGH	1	1	1	1	-0.884178	BACKBONE_PROBE	NA	NA
572981_0037_0297	LG14RS023072547	TTCGCTGTAACCGCGCTGACTGAGGGCCTGAGGCAGGAGCTGCGTGCAGA	MZ_PB	1	3	1	2	-0.0443003	EXON_PROBE	ENSONIG00000013191	NA
572981_0037_0299	UNK528FS000019723	GTTATTAACATTTCAAATGCCTTCATCATTTCAAAGGTAACACAAAATTAGCTGC	MZ_IL,MZ_PB,MZ_aCGH	2	3	1	1	-1.87153	BACKBONE_PROBE	NA	NA
572981_0037_0319	UNK1424FS000002184	TTCTCATCATGCAGAAAGTAACAAATAATCTGCCAAGTGTGTGTGTCTAACTAGAAGCAATAGC	ON_IL	1	1	2	1	0.0392386	BACKBONE_PROBE	NA	NA
572981_0037_0375	UNK274RS000199522	AGTCTTATGTACACTGCACTTAGTGAGATGATCTATGACCAAACTGACATCAGTGACA	MZ_PB	1	2	1	1	0.143602	EXON_PROBE	ENSONIG00000015210	NA
572981_0037_0395	UNK277FS000015970	GAGAGGACCCATACAGGAAATGACACGCAACAGCCAGCAGAGGGAGCCCC	MZ_PB	1	2	1	1	0.410773	EXON_PROBE	ENSONIG00000019831	NA
572981_0037_0485	LG14FS029422307	TCCACCTACAAGGACTGTAAGGTCTGGCCTGGAGGGAGCCGAGCCTGGGA	ON_aCGH	1	1	1	1	0.802156	EXON_PROBE	ENSONIG00000001280	C11orf67
572981_0037_0509	LG20FS002687661	AGAGTCTCCTTCCTCGTCTGTAACTACTACCCAGCGTCAGTACCACGACT	MZ_IL,MZ_PB	2	2	1	1	0.0824244	EXON_PROBE	ENSONIG00000014726	PI16
572981_0037_0539	UNK330FS000076503	CTATGTTCAAATTCTTTATTTACAGAGAGAAATTGACCAGACCTTAATTACTTACA	ON_IL,ON_PB	1	1	2	2	0.375873	BACKBONE_PROBE	NA	NA
572981_0037_0569	UNK238FS000113087	AGAGTGAAAACATCAGACAAATGAGCAAAATAATATCACAAAGTATGAATATCTGTCAC	ON_PB,ON_aCGH	1	1	1	2	1.45802	BACKBONE_PROBE	NA	NA
572981_0037_0575	UNK3736FS000000241	AATAATATGGGTGAACATTGATACAATGGATGTAATCAGTCTGTGTGATGGGTTGAGCTAA	ON_IL,ON_PB,ON_aCGH	13	13	52	39	1.38132	BACKBONE_PROBE	NA	NA
572981_0037_0585	LG19RS021104361	CCGTGGTCACTGATAATAGCAACTTCATCCTGGACTGGAAGTTTGAGCAT	MZ_aCGH	1	1	1	1	-0.994029	EXON_PROBE	ENSONIG00000012320	RPIA
572981_0037_0605	LG23FS001420810	GTAGATTTTGTAGTGTGGGCACATCATATCGGAAAATCTGAGATTTGGTGTTGTACTTGAC	ON_IL	1	1	2	1	0.12588	BACKBONE_PROBE	NA	NA
572981_0037_0611	UNK1RS001926649	AGCAGATCTCGGCGCCCTACATCGAGTGCTCGGCCCAGCAGTCAGAAAAC	MZ_PB	1	2	1	1	-0.289465	EXON_PROBE	ENSONIG00000012015	RND3
572981_0037_0613	LG8-24RS013165135	TGCATGTGCATTTGTAACATTTAAGTCAAACTCTGATCTATTCCAGCTCAAGCAAGGATTGATTATA	ON_aCGH	1	2	1	2	0.942887	EXON_PROBE	ENSONIG00000020091	NA
572981_0038_0008	LG20FS013089476	CTACATGTTCTATGAAGATTTGATTGAGGTGCGGTGAGTTGGGCTAACATGT	ON_aCGH	1	1	1	1	0.981025	EXON_PROBE	ENSONIG00000017258	SULT1E1_(5_of_9)
572981_0038_0014	UNK1014FS000009289	TTTGAATAATGAAGACTCTGCTGTGTATTATTGTGCTCGACACTCACAGTGACACAG	ON_IL,ON_PB	1	1	2	2	0.785422	BACKBONE_PROBE	NA	NA
572981_0038_0022	UNK20FS001704447	CGAATTGATCCAGACAACCAGCATCCATCCTTTGTGAACCGGGTAGATCT	ON_IL,ON_aCGH	1	2	2	2	1.19402	BACKBONE_PROBE	NA	NA
572981_0038_0052	LG4FS010522997	ATCACAGCCAAGACAGTAGTGACACGGCGCAGAACCCGGGCCATCATAGG	MZ_PB	1	2	1	1	-0.755903	EXON_PROBE	ENSONIG00000006533	NA
572981_0038_0096	UNK93FS000623367	ACTTCAAGTGGTGTCATTGGGATCCCTTTGGCCACCAATTTGGCCTTTCT	ON_IL,ON_PB,ON_aCGH	1	1	2	2	1.21088	BACKBONE_PROBE	NA	NA
572981_0038_0110	LG19RS018672373	AAGCCTGCACCTCCATCTCCCACCAAAGATAGGAGGAACAGCATGGGTTC	MZ_IL	2	1	1	1	-0.240592	EXON_PROBE	ENSONIG00000012019	VASH1
572981_0038_0148	LG23FS014543334	GCAAACAAGGACACAACATTGGATAAGTACACAATCCCAAAGGTACACAAAG	ON_PB,ON_aCGH	1	1	1	2	1.00682	EXON_PROBE	ENSONIG00000002617	CYP2J2_(5_of_10)
572981_0038_0182	UNK17FS001886165	ATAAATGCCACTCAATTCACCATTTACACAGCGACCCAGATTTGTTGGAAACG	ON_aCGH	1	1	1	1	0.806858	BACKBONE_PROBE	NA	NA
572981_0038_0190	LG23FS011307280	AGGGCTATCAGTACCCTCAATGGCCTGAGGCTACAGTCTAAAACTATCAA	MZ_PB	1	2	1	1	-0.294159	EXON_PROBE	ENSONIG00000003197	ELAVL1_(2_of_2)
572981_0038_0236	LG12FS006837651	CGACCAGCCTATTGTAAAGTGATGGCATCCTTGGGTTGTGCTTCAAACAA	ON_IL	1	1	2	1	-0.290843	BACKBONE_PROBE	NA	NA
572981_0038_0242	LG19RS019206649	TACGTCAACAGCACCGTCAATCCCATGTGCTACGCCCTTTGCAACAAGAC	MZ_PB	1	2	1	1	-0.184948	EXON_PROBE	ENSONIG00000021029	CHRM5_(1_of_2)
572981_0038_0318	UNK41FS001079332	CATTTGTTTTTCCCAGGCAGCTTTCTAAGGATGGAAATGAGCCATCAGTG	MZ_IL	2	1	1	1	0.0822338	BACKBONE_PROBE	NA	NA
572981_0038_0354	UNK3523FS000000091	GTGAGCCTACTGTGCTGTATAACCTCAAAGAGCGCTATGCAGCATGGATG	MZ_PB	2	2	2	1	0.202515	EXON_PROBE	on.gene.UNK3523.1	-
572981_0038_0360	UNK147FS000018673	TTCAAGAGAGCCAGCTAAGCGATGTAATCTCCCACTTCACGGAATCACAT	MZ_PB	1	2	1	1	0.48774	BACKBONE_PROBE	NA	NA
572981_0038_0374	UNK2991FS000001142	CTGTCAGACCAGTATGTCAAGGTATAAAACTACAAAAGCTTTAGACACATATTCTAAGC	ON_IL,ON_PB,ON_aCGH	1	1	2	5	1.1691	BACKBONE_PROBE	NA	NA
572981_0038_0382	LG5FS013154815	CATCCATCTGTTTATGCGTAATATTATGCATGTGGACCCACCAGCGCTAG	MZ_PB	1	2	1	1	-0.437744	BACKBONE_PROBE	NA	NA
572981_0038_0448	LG19FS025043860	ACCTGACGAGCTTAATTCTGACCGCTGTGACTGTTGTTCTTACTAAGGTC	ON_IL,ON_PB,ON_aCGH	1	2	2	3	1.48432	EXON_PROBE	ENSONIG00000001449	NA
572981_0038_0460	LG22FS026115230	TTAGGCAGACTGATTTCCGGGTTAGTTAGCGTTATGAGAACATCGTCAGC	ON_IL,ON_PB,ON_aCGH	1	1	2	3	2.72153	BACKBONE_PROBE	NA	NA
572981_0038_0480	LG12FS023252882	CTGGAGAGAGACCCACAACGAGCCAGTAAAGGTAGAACAGCTTCCCTTTT	ON_aCGH	1	1	1	1	0.814676	EXON_PROBE	ENSONIG00000014418	WHSC1L1
572981_0038_0488	LG4RS005272969	AAAGGTGGACCCGTCCATCTCGCAACTTTTTGGTTGGAGACATTGTGCTT	ON_IL,ON_PB	1	7	2	8	0.314934	BACKBONE_PROBE	NA	NA
572981_0038_0554	LG11RS031307880	AGAGATTCACAAGAAGGTAAGCAGTAAGGAAGTGGTCCGAGGCCCCATGA	MZ_aCGH	1	1	1	1	-0.952866	EXON_PROBE	ENSONIG00000002284	RAB25_(2_of_2)
572981_0038_0614	UNK487FS000000169	ACAGGAGGTCCGCCCCCCTGTTCAGAATTCCTGGCACGTGAGTTGCCCGA	MZ_PB,ON_aCGH	1	8	1	4	1.65807	BACKBONE_PROBE	NA	NA
572981_0038_0618	LG16-21FS031285770	GTGTTTCCTGTGTTAATTTGAAAGTCCGTGTCTCATGTCAGTGTGTGTAGTTTT	MZ_PB	1	2	1	1	0.372328	BACKBONE_PROBE	NA	NA
572981_0039_0071	UNK605FS000050056	TGTAAAAAACAATATTAAAATATTTCAGGTGAACCAGTTTTGGGAATTTGC	ON_IL,ON_PB	1	1	2	2	0.157752	BACKBONE_PROBE	NA	NA
572981_0039_0089	UNK270FS000136888	TCAGTGTTGATGTGCAGTGTTTGGTTTTCCCTCAAATGTTGTCTTGTGCATTATGGA	MZ_PB,ON_aCGH	1	2	1	1	0.960573	BACKBONE_PROBE	NA	NA
572981_0039_0115	LG8-24FS026559366	AGACAAGGTGGACCTGGAGGCCTTCAGCGAGTTCACCAAGATCATCACTC	MZ_PB	1	2	1	1	-0.00938946	EXON_PROBE	ENSONIG00000018247	THRA_(1_of_2)
572981_0039_0165	UNK16FS000384030	GAACTTAGTTATATTTGTGGTGTGATGTGCATGTAGTGGGCTGTTGGATTAGCTT	MZ_PB	1	2	1	1	0.63085	BACKBONE_PROBE	NA	NA
572981_0039_0175	LG4FS017036989	GTCTGGGAGTTGCTACAGGGTCATAACAAAACACTCCCAATTTATATGATAACTCTG	ON_aCGH	1	1	1	1	0.900701	BACKBONE_PROBE	NA	NA
572981_0039_0177	LG4FS010919555	CAATTATCATTGTCTTTCGATCTTAGATGAAATCTGTCCGATTAAAATGAGACCTGTG	MZ_IL,MZ_PB,MZ_aCGH	3	23	2	5	-1.87822	BACKBONE_PROBE	NA	NA
572981_0039_0183	UNK50RS000126652	GCTTCAGCTCTGAACTCCAACCGCTCTAATCTGAGGGAGCTGGATATGAG	ON_aCGH	1	1	1	1	1.34073	EXON_PROBE	ENSONIG00000006940	NA
572981_0039_0193	UNK25FS001342872	AAGGTGCAGGAGCAGATGGCCAACTGTCCCAAGTTTGTTCCTGTGGTGCC	MZ_PB	1	2	1	1	-0.63496	EXON_PROBE	on.gene.UNK25.28	-
572981_0039_0243	UNK109RS000262773	ATCAAGTGATCACCTACTCCTTACTTTACATAAGTCTAGGATGGTTCATAGAGGAGATC	MZ_IL,MZ_PB	3	3	1	1	-0.701707	BACKBONE_PROBE	NA	NA
572981_0039_0261	LG8-24RS013766602	GCATCTACGTGTCTTTCTACAGCACAGACTACAGACTGGTTCAGAAAGTC	MZ_PB,MZ_aCGH	1	2	1	1	-0.985225	EXON_PROBE	ENSONIG00000011590	NXPH3_(2_of_2)
572981_0039_0285	UNK601FS000047048	TTGTTACTCCTTGTGTTAGCCTCGTCTTATGTCTCCAATTTTGATCCTGGTCTAATCT	ON_aCGH	1	1	1	1	0.999763	BACKBONE_PROBE	NA	NA
572981_0039_0293	LG23FS000486276	TCAGTTTGTGCGAGAGGAAGGCTAATTGAACGCCACGTTGAAATCCTCAT	MZ_PB	1	2	1	1	-0.235597	BACKBONE_PROBE	NA	NA
572981_0039_0301	LG19FS026267440	CACAGGGCCATGTCTGGTTCACAGAGGACATTATCATAAGTACCATTACT	MZ_IL,MZ_PB	2	2	1	1	0.170938	BACKBONE_PROBE	NA	NA
572981_0039_0333	UNK13FS000411349	ACAAGACCCTTTTTCTGCTACAGAGCAATAGTGGTGAAGCAGGAAAAGACTT	MZ_PB,MZ_aCGH	1	2	1	1	-0.876206	EXON_PROBE	ENSONIG00000020900	NA
572981_0039_0363	UNK231FS000180282	TTATTGGTTACTCTGTTGGCCCTCTGCCTCCATCCTTCAAGTATTGACTTT	MZ_PB,MZ_aCGH	1	2	1	1	-0.91955	BACKBONE_PROBE	NA	NA
572981_0039_0373	UNK12FS001116848	AAAACTCAATGAATTCTCAATTCAGCAGAGAGAAAAGAAACTACAAAATTGATAATGCAT	MZ_PB	1	2	1	1	-0.0746802	BACKBONE_PROBE	NA	NA
572981_0039_0401	UNK326FS000055929	GAAGTTGGACGTACACTTCATAATTGGAAGTCATATATGTTATTTGTTCAGGTACGT	ON_IL,ON_PB,ON_aCGH	1	1	2	2	1.22492	BACKBONE_PROBE	NA	NA
572981_0039_0425	LG1FS003581359	AAGTCCAGTGTTATTCTACCTCCTCCTGGTGAATTTGTGAGCCAGGACCT	MZ_IL,MZ_PB	2	2	1	1	0.691473	BACKBONE_PROBE	NA	NA
572981_0039_0445	UNK262RS000094496	AGTTTGTTGGCTGGACTGAAGGATCCACATTGGAGACTAGACACTCTCAG	ON_IL,ON_PB	1	2	2	3	0.394563	BACKBONE_PROBE	NA	NA
572981_0039_0453	UNK2602FS000002115	AAGGGAAGTTCCAATACCCTATAAAATAAACAGAGTTGCAGGTCAGAGGTTTA	ON_IL,ON_PB,ON_aCGH	1	1	2	2	1.06127	BACKBONE_PROBE	NA	NA
572981_0039_0457	LG23FS008216234	CTGCCATTCATTCAGTCCAGCCCATCGAGCTGAACTTCAGCGACAGTCCG	MZ_PB	1	2	1	1	0.096898	EXON_PROBE	ENSONIG00000019325	TP63
572981_0039_0473	UNK675FS000012029	TTATTTCTGGAGAGGGCATATTTAAATACGGTTCTCTCCTTCTCAGTGCCTGT	ON_PB,ON_aCGH	1	1	1	3	1.77961	BACKBONE_PROBE	NA	NA
572981_0039_0479	LG13FS010774777	TGTTGCTGCCCACTCTCCTGATTTGTTTTCAGTTCAGATGTCATATTATGTTAGCTTC	MZ_PB	1	2	1	1	0.416611	BACKBONE_PROBE	NA	NA
572981_0039_0497	UNK111FS000466147	GCGCATTACCGAGCCGAGAATGTGTCCACAGGTAAAGACAACTCTGCGGC	MZ_aCGH	1	1	1	1	-1.18695	BACKBONE_PROBE	NA	NA
572981_0039_0523	LG1FS016323471	TGGCAGCTAAGATTTTCTAGATTTTCTATTCCAAAATTAGAACAAATATGAA	MZ_aCGH	1	1	1	1	-0.830897	BACKBONE_PROBE	NA	NA
572981_0039_0537	UNK357RS000105394	TTATATTTTCTTACATGCCAGCCGCTCTTCAATCCTGTGATGTACGGCCT	ON_IL	4	4	6	4	0.148816	BACKBONE_PROBE	NA	NA
572981_0039_0561	LG10FS008455654	TTTATTCAGAAATTCTGCTCAATATGAACTACAGCAATGGTAATTATTTGTGCTATTA	ON_PB	1	1	1	2	0.0447849	EXON_PROBE	ENSONIG00000004247	ZNRF4
572981_0039_0571	UNK1FS002256874	CATTGTATCTCCTTGGATCGGCAGATGGATTAAACGGATGGAGACAGAAA	ON_aCGH	1	1	1	1	0.871731	BACKBONE_PROBE	NA	NA
572981_0039_0595	LG6FS020858742	ACCTTGCATGTTGTCAAGTGGTATGACAACCGCTCTGTGACCCTTCTGAG	ON_IL,ON_PB,ON_aCGH	1	1	3	3	1.26096	EXON_PROBE	ENSONIG00000018129	NA
572981_0040_0010	UNK243RS000224275	TACATCATGGACTGGAGGATGAAGGACTGTGAAGAGGAAAGTCCAAACAC	MZ_PB	1	2	1	1	-0.188541	EXON_PROBE	ENSONIG00000010924	SLC43A1_(2_of_2)
572981_0040_0040	UNK177FS000010237	GATTCGGTAAGAATAAGCATCTTATTGGTCGGTGCTAAGATGCAACCTGCT	ON_IL,ON_PB,ON_aCGH	1	1	2	2	0.938335	BACKBONE_PROBE	NA	NA
572981_0040_0128	LG14FS016362997	TGTTGATACTGGGCATACTGGCCATTGCAGCATACTTCAGTGAGTTACAATT	MZ_PB	1	2	1	1	0.224479	EXON_PROBE	ENSONIG00000006058	TMPRSS4
572981_0040_0152	LG4FS002011707	GATTGGTGTCAAGCTCTGCTATGACATGGATTTTGCATCACCATCATAGG	MZ_aCGH	1	1	1	1	-0.909674	BACKBONE_PROBE	NA	NA
572981_0040_0174	UNK3RS003164240	CCATAGCAAAATGGGTGGCTACAGCTTGGAGGCCGATTGACATTGTGGAG	ON_PB	1	1	1	2	0.574872	EXON_PROBE	ENSONIG00000008680	NA
572981_0040_0182	UNK4792FS000000245	CAGCTCACATCCTGTAAGTGCAGCGATTAAAAACTGAAGGACGTGAAAATGT	MZ_PB,ON_IL	2	6	4	2	0.0876968	BACKBONE_PROBE	NA	NA
572981_0040_0200	LG9FS011654411	ACACTATGTGGGCACTTACAACTACAGCTTACCAAAGACTGGGCCTTTCC	MZ_aCGH	1	1	1	1	-0.80505	EXON_PROBE	ENSONIG00000005833	NA
572981_0040_0202	LG7FS011362462	GCTCCCTGGAAGCTCACACAAAAGGAAAAGAGCAATAGTGATGGTTTTGA	MZ_aCGH	1	1	1	1	-0.835539	EXON_PROBE	ENSONIG00000015441	F2R_(2_of_5)
572981_0040_0218	LG12FS028339845	GGCCTTGAAGAGCGAGTTCCTGGTGCGTGAGAACCGAAAATACTACCTCG	MZ_aCGH	1	1	1	1	-0.805737	EXON_PROBE	ENSONIG00000020911	PURB_(1_of_2)
572981_0040_0232	LG8-24FS014471317	TTGTACTAATAGTAGCGTCTTCCATCATCGTGTGTGTAGTGCGGGTTGCT	ON_IL,ON_PB,ON_aCGH	1	1	3	3	1.00582	BACKBONE_PROBE	NA	NA
572981_0040_0262	LG15FS000110654	TACAGCCCGGCTGAGAAGGAGTACTACTTTGACAGGAATCCTCGGGTTTT	MZ_PB	1	2	1	1	0.722494	EXON_PROBE	ENSONIG00000020447	KCNS3_(1_of_2)
572981_0040_0288	LG12FS026016020	TCACCAGTGACATGATATGTGCTGGTTCAAAGGGTAAAAAAAAGACTGATACCTGT	ON_aCGH	1	1	1	1	1.03445	EXON_PROBE	ENSONIG00000017010	NA
572981_0040_0298	LG2RS000005739	CCTATCTCAGGGTGGTGGACGAAGCAGGGAATACTCATACTGGCTTTGTT	MZ_PB,ON_IL	1	3	2	2	-0.439403	EXON_PROBE	on.gene.LG2.1	-
572981_0040_0300	LG8-24FS001994360	GGTCATTCTATGTTCCTACCATCACTTATCGTTACGAGTTCTAGGTAGTAACATAAA	ON_PB	1	1	1	2	-0.027744	BACKBONE_PROBE	NA	NA
572981_0040_0306	LG16-21RS019965446	GGCACTCTGCTGGAGTTCACTAGGGACATGGACCAGATATTTCCACCTGT	MZ_aCGH	1	1	1	1	-0.97608	EXON_PROBE	ENSONIG00000004235	SLC12A8
572981_0040_0320	LG9FS000261764	GACTGGAAGACCAGAATCCAGGTCCAAACAGGCTCGAAAGCGCCTCTGGA	MZ_aCGH	1	1	1	1	-1.01047	BACKBONE_PROBE	NA	NA
572981_0040_0338	UNK10RS002283566	AGAGGAGGTGCCTGGAGGAGTTCCTTTCTCACCACGCCAAGTGTTCATAG	MZ_IL,MZ_PB	3	8	2	5	-0.693595	BACKBONE_PROBE	NA	NA
572981_0040_0396	UNK128FS000252629	GTGACACTTGGTAATTTGACATTTGCTGCAAATGGTGATTACAAGCTCAGCAT	MZ_aCGH	1	1	1	1	-1.12163	EXON_PROBE	ENSONIG00000010907	NA
572981_0040_0516	LG20FS014822783	ATATGTAATTGATGTATAGTGAGGCCGTGTGGTATGCCAGCAACAGCTATATATTTACACTTC	MZ_aCGH	1	1	1	1	-0.840492	BACKBONE_PROBE	NA	NA
572981_0040_0536	LG16-21FS022720320	TGCATGAACAGCCGCACCAACGGCACCATACATTTTGGAATAGGAGACAA	MZ_IL,MZ_PB	2	2	1	1	-0.69141	EXON_PROBE	ENSONIG00000004471	NA
572981_0040_0548	LG16-21RS008324995	GAGAAGCATCTTTTCTTCAACATGTCCATCCTGCAGCCTGTGGAGATGCT	MZ_PB,MZ_aCGH	1	3	1	1	-1.37998	EXON_PROBE	ENSONIG00000017090	GDF3
572981_0040_0628	LG6FS011139633	GTTTGTCTACATTAGGTTAGCTCCACTTCAATCAACTCCATATAGTTGCCCG	MZ_aCGH	1	1	1	1	-0.802572	BACKBONE_PROBE	NA	NA
572981_0041_0061	LG6RS004192340	TATAACACTTAATAACATCTAACTTGAGCTCTGTTTTTCTCCACAGTTAGTCCACACT	MZ_PB	1	2	1	1	-0.416857	EXON_PROBE	ENSONIG00000000138	HYLS1
572981_0041_0101	LG16-21FS006120460	AGCTCAAAATTGACCAAGAGTATTTCTGGACTGATTCACAGGTGGTTTTGGG	MZ_PB,ON_IL	1	3	2	2	-0.399089	EXON_PROBE	on.gene.LG16-21.122	-
572981_0041_0121	UNK150FS000362658	GTCGACATTTTCAGATCAGACTTATGGTCTTTAAGCCAAGTTTAAAATTTGTTT	ON_IL,ON_PB	1	1	3	3	0.232675	BACKBONE_PROBE	NA	NA
572981_0041_0133	LG6FS015253789	GACTCAATTAATCTACTACCCAACAATCAACCAGGCTGTACATACTTGTTGCCTACT	MZ_PB	1	2	1	1	0.0216333	BACKBONE_PROBE	NA	NA
572981_0041_0135	UNK194FS000226703	CTTGAAAAAGCTCTCGCTTATGAAGACTCAATGGCTCAATCAGCAAAGCAGA	MZ_IL	2	1	1	1	-0.367767	BACKBONE_PROBE	NA	NA
572981_0041_0137	LG12FS002098797	GAGCTCCATTTAGTCAAGGACAGGCCAAACTAATGGAGTTGACAAGGATTA	MZ_aCGH	1	1	1	1	-1.01265	BACKBONE_PROBE	NA	NA
572981_0041_0171	LG9FS011721314	AGGGCAGGAAGGAGGAGGCACTAAAGGAGCTCCAGCGGGCAGCCAGAGTC	ON_IL,ON_PB,ON_aCGH	1	1	2	2	1.52869	EXON_PROBE	on.gene.LG9.267	-
572981_0041_0195	LG18FS006847875	ACTATGTGCAGACTGGACTTGTCCCAGAATGGCCAGACTACATAGAAATC	MZ_aCGH	1	1	1	1	-0.82728	EXON_PROBE	ENSONIG00000010384	METAP1D
572981_0041_0207	LG11FS000772036	ATACTCACCTAATCATTACAACTAGCACTATGACAGAAATGACCAGCAGAGTAGCCA	MZ_PB,MZ_aCGH	1	3	1	1	-1.32311	BACKBONE_PROBE	NA	NA
572981_0041_0211	LG15FS000376119	ATTAAAGTACTCACTCTGTAGCTGCGAGCACGAACAACTGACAACACTTAACA	MZ_PB	1	2	1	1	0.116888	BACKBONE_PROBE	NA	NA
572981_0041_0253	LG16-21FS002359048	TCTGGCAGCAGTACAATGAATGTAGCTGTGACTCACTGATCCACAGTAGC	ON_PB	1	1	1	2	0.0780025	BACKBONE_PROBE	NA	NA
572981_0041_0271	LG22RS017079980	GTTGTCTTCTCCAAAGCACAACCTATGCTGTGATAACTGCCACTCGCATG	MZ_PB	1	2	1	1	-0.283268	EXON_PROBE	ENSONIG00000007626	TMEM222_(1_of_2)
572981_0041_0285	UNK26RS001415874	AGAGAAGATCAAAGTGTCTCTTGGAGGCAGCCGTCGGACTGCGTCTTTCC	MZ_PB	1	2	1	1	0.768126	EXON_PROBE	ENSONIG00000021291	NA
572981_0041_0293	UNK10FS002308749	CACTTCTCCAAGTACGGCCTGCAGGACTCGGACGAAGACGAGGACGTCCC	MZ_PB	1	2	1	1	-0.274409	EXON_PROBE	on.gene.UNK10.67	-
572981_0041_0323	UNK11FS001928769	TCACGGACGAAACACGACATCGACATGCGTATTGGGATCCACTCCGGCTC	MZ_aCGH	1	1	1	1	-0.842492	EXON_PROBE	on.gene.UNK11.40	-
572981_0041_0357	LG3RS018782971	AGAAAGAGCTGCTGGAGAAACAAGGCATCGACATCAAGCTGGAGATGGAG	MZ_IL,MZ_PB,MZ_aCGH	2	3	1	1	-1.2872	EXON_PROBE	ENSONIG00000016882	KIF1C
572981_0041_0361	LG17FS007903567	ATAGTTTTGCGGTGCCTGTAGATCTTTTCATGGTCCTGAGCGAAGGACTC	ON_IL,ON_PB	1	1	2	2	0.626204	BACKBONE_PROBE	NA	NA
572981_0041_0373	UNK177RS000209258	CGTGGTGTATGTGATGCTGTGACAGTGGGCAGAAAAATAGTGGGTCACTT	MZ_PB	2	4	2	2	-0.626454	BACKBONE_PROBE	NA	NA
572981_0041_0375	LG1RS016417315	GAAGGATGAAACAGCAGTTAATTTATTTGTTAATTTATCCTGCCTCTCTTACAGACCA	MZ_PB	1	2	1	1	-0.753586	EXON_PROBE	ENSONIG00000017107	FAM176A
572981_0041_0437	LG13FS025164670	TTTTAATGAATATGTGGAGGTAACGGACGCCAAGGATTATGACAGACGAGCT	MZ_PB	1	2	1	1	-0.144832	EXON_PROBE	ENSONIG00000000794	PHACTR2
572981_0041_0449	LG15FS012898204	ATTACAAGATGTAAAGCCACCGAAGTCGACACAATGGTGCGCAGATTTTACT	MZ_aCGH	1	1	1	1	-1.37804	BACKBONE_PROBE	NA	NA
572981_0041_0493	UNK46RS000515731	GCCGCCGGCAGTGACAGGGACAAGTTCGCCGGACGCGTCTCCTTCAAACT	MZ_PB	1	2	1	1	0.0692861	EXON_PROBE	ENSONIG00000006654	ATP1B2_(2_of_2)
572981_0041_0513	LG20FS020149107	GTCTGATGGTTGTAGAATGTGAAAAGCAGTGTGTTTGTGTCTTTGTAACAAATGACTTTA	MZ_PB	1	2	1	1	-0.0212653	BACKBONE_PROBE	NA	NA
572981_0041_0515	LG8-24FS013708305	CTGCATTAGCAGCATTGAGAGCATGGAAAACATCAGCACCTCACGAGCCA	MZ_PB	1	2	1	1	-0.151925	EXON_PROBE	ENSONIG00000011581	RUNDC3A_(1_of_2)
572981_0041_0609	UNK325FS000183864	AGATTGTACTGATGGAAGCCTATTTAATTCAAGAGCATGGATATATTGTATT	ON_PB	1	1	1	4	0.219076	BACKBONE_PROBE	NA	NA
572981_0041_0611	UNK226FS000220013	GCCTTCAGATCCGGAGGTTGGTCCATTTCAGACCTGGCCTTCTTAATGTG	MZ_PB	1	2	1	1	0.273987	BACKBONE_PROBE	NA	NA
572981_0041_0615	LG3RS016423080	GGGCAAACTGCAGTGTCGGGAGCACGTCACAAAAGGCTTTGAAAACATGC	MZ_IL,ON_PB	4	4	3	6	0.250396	EXON_PROBE	ENSONIG00000012897	PTGR1_(4_of_4)
572981_0042_0010	LG12RS018243990	GCTACACATTTGAGTTCTTCCAGAAGGTGCTCATGGGACTGGAAGACAAA	MZ_IL,MZ_PB	6	9	2	3	-0.0219894	EXON_PROBE	ENSONIG00000014978	NA
572981_0042_0020	LG14RS018692370	TGAAGTACTGAATGATTTATTACAGAGCCCTGCACTGGGTCACCATTGAG	MZ_aCGH	1	1	1	1	-0.833914	EXON_PROBE	ENSONIG00000003665	NA
572981_0042_0062	LG14FS002982169	TGTTAGCAATGGAAGCTGCTCTGCACTTGGAACAACGCAGACTACTTTGC	MZ_PB	1	2	1	1	-0.04928	BACKBONE_PROBE	NA	NA
572981_0042_0080	UNK26FS001290927	GGCATGAAGGAGAAGAAAGTCACCTGCATGTTCATCCCTGACGGTCAGGT	MZ_PB,MZ_aCGH	1	2	1	1	-1.00405	EXON_PROBE	ENSONIG00000010366	TXNIP_(1_of_2)
572981_0042_0084	UNK478RS000070342	AGTTTGTAGCTGTTGGTTTGGTTGATGATGTTCAGATGATTCACTATGACAGCAACACA	ON_IL,ON_PB,ON_aCGH	1	1	4	6	2.26234	EXON_PROBE	ENSONIG00000012501	NA
572981_0042_0094	LG23FS020393784	GAGACATTTGACGGTCTTGACAACCTTTTAATGCTCCATTTGGGTAAAAACAATC	ON_PB	1	1	1	2	0.350252	BACKBONE_PROBE	NA	NA
572981_0042_0096	LG8-24FS013180113	GAATGCCAATGTCCTGGCTCGCTATGCCAGCATCTGCCAGATGGTAAGAC	MZ_PB	1	2	1	1	0.523275	EXON_PROBE	ENSONIG00000020092	B3EXF1_ORENI
572981_0042_0116	LG7FS024140234	TGACTCTCTTTGCAGTTAATGGCATGCATAAGTAACCCGCAGTTGATGTG	MZ_IL	2	1	1	1	-0.061007	BACKBONE_PROBE	NA	NA
572981_0042_0126	LG1FS031023976	ACTCCCATAATGTATCCTGCATCCTTCTGGTTTAAGGTTCCCAGTACAGC	MZ_PB	1	2	1	1	0.209703	EXON_PROBE	ENSONIG00000003521	ABCA2
572981_0042_0148	LG13FS010686351	CAGGCGGTCTTGGATCTGGACCAGTGACTCAGCTCGCTGCAAAGGCTCAG	ON_aCGH	1	1	1	1	0.959539	EXON_PROBE	ENSONIG00000007473	TTC40
572981_0042_0150	LG1FS015743032	GCTGTCCATGACGTGTTGGATCTCTACCTCTGGTTAAGGTAGCTTTATATTT	ON_PB,ON_aCGH	1	1	1	2	0.864619	BACKBONE_PROBE	NA	NA
572981_0042_0232	LG7FS001470281	CGGCAGCGCGGCGACAGTGGACGCAGTCTGCCACCTGAACAGCTGGGGGC	MZ_PB	1	2	1	1	-0.115761	EXON_PROBE	ENSONIG00000010600	SPG11
572981_0042_0304	LG17FS009336108	GAGAACCATCACTATACAAATCAACATTGTTAATAACAGTATTAAACAAAA	MZ_PB,MZ_aCGH	1	12	1	1	-1.52848	BACKBONE_PROBE	NA	NA
572981_0042_0318	LG9RS005613437	TTCCCTATGAGGAGCTGTGGTTGGATCACTTGAGAAGTCAGATTCCAAAA	MZ_aCGH	1	1	1	1	-1.06466	EXON_PROBE	ENSONIG00000004900	FAM59A
572981_0042_0334	LG3FS013298282	CATCTGGCAGCTGGTTCATGTGCAGGTTCACCCCCCACCTCTGGCTCACA	ON_aCGH	1	1	1	1	1.71596	BACKBONE_PROBE	NA	NA
572981_0042_0342	UNK41FS000709405	AGACATCAGTCGCCTGCCTAATGTCAGATGTTAAAGCGTCAGAAATCAGG	MZ_aCGH	1	1	1	1	-0.971235	BACKBONE_PROBE	NA	NA
572981_0042_0552	LG12FS002177127	CCAACAGCAGGACCAATATCTGCCCTTTTGCCATGACAATCAAAATTGAG	ON_aCGH	1	1	1	1	0.967746	BACKBONE_PROBE	NA	NA
572981_0042_0560	UNK339FS000150385	AGCAGACAGTGCCTTTGCAAGTCCACCCATGTGAGAGAGACTTTCATTAG	MZ_IL,ON_PB,ON_aCGH	2	2	1	10	1.99606	BACKBONE_PROBE	NA	NA
572981_0042_0564	LG14FS033061131	CTAGAAATAAATAGTAAGGGAAGGATTCTGGATCAGCACCATGAACCAAACTTGTGG	ON_aCGH	1	1	1	1	0.901706	BACKBONE_PROBE	NA	NA
572981_0042_0566	LG19RS008890097	GAGAGGGTGGTAGATCAAATCATCCTGGACTGGGTCAACAAGATGCTGAG	ON_IL,ON_PB	1	1	2	2	0.530932	EXON_PROBE	ENSONIG00000000752	PLS1
572981_0042_0586	LG23FS001146219	GTGGGCGGAGCTGATGACAGGCCACGCCGAGGTTGAGTTGCCCGCTTTTA	MZ_PB	1	2	1	1	0.0952688	EXON_PROBE	ENSONIG00000003621	CLCN4
572981_0042_0596	UNK147FS000160341	ACATGTACACCAGCATCCTTTTCATGGGGTACATCGCTGTTAACAGGTAA	MZ_PB	1	2	1	1	0.490518	EXON_PROBE	ENSONIG00000006924	NA
572981_0042_0622	LG11FS010762837	ACTTGCTCTGTCATGGGAAGCAGATCTTTATTTACAGCTCACTTACATTACAGTTACG	MZ_aCGH	1	1	1	1	-0.857199	BACKBONE_PROBE	NA	NA
572981_0043_0015	LG16-21RS005558475	GACGACCAGTTCCTGTCAGCTAGCCAGCTTCTGCCCGACAACCTGATCGC	MZ_PB	1	2	1	1	-0.0649651	EXON_PROBE	ENSONIG00000016185	ESD
572981_0043_0023	LG16-21FS031146357	AAAACCAGCACTGACATCTACCTGATGCACCTGGCGATTGCAGACCTGCT	MZ_PB	1	2	1	1	-0.53786	EXON_PROBE	ENSONIG00000004508	CXCR1
572981_0043_0063	LG11RS031736033	GAGGAGATCATCGAGGAGAAGGCCAAGCTGAAGCAGGGTCTGGTCAAAGT	ON_aCGH	1	1	1	1	0.996352	EXON_PROBE	ENSONIG00000021082	NA
572981_0043_0081	LG6FS003953141	ACAGAGTCACACTTCTGATGCCTGCGTTCAGACCCGCAGGGAGTCTGACA	ON_PB,ON_aCGH	1	1	1	5	2.24762	EXON_PROBE	on.gene.LG6.96	-
572981_0043_0087	UNK26RS001107139	GATAAATACTCCGAGGCCTTAAAGGATGCTCAGGAGAAGCTTGAAGTTGC	MZ_PB	1	2	1	1	-0.403819	EXON_PROBE	ENSONIG00000010338	TPM3
572981_0043_0125	UNK148FS000356627	AGAGAGTCAGAGTAAACCTCAGAACAGGCATAAGCATCTGATATGTGACATATGT	MZ_PB	1	2	1	1	0.405669	EXON_PROBE	ENSONIG00000007812	NA
572981_0043_0139	LG20FS019197694	GTGGAAAGTAAATGCCTGTGATTAGAGCAGAATGTAGCTGGGAGAATGTAGA	MZ_IL	2	1	1	1	-0.181761	BACKBONE_PROBE	NA	NA
572981_0043_0141	UNK2744FS000001182	CTGCCTGAACCTGTAGATGATCCGACCACTATCCTGAGGATCGACTTCCT	ON_IL,ON_PB	1	1	2	2	0.697951	BACKBONE_PROBE	NA	NA
572981_0043_0181	LG14FS019564803	TTTCAGTTAGAACAAGGAAACCAAGCCTTCCTTAACAATGGTACTCTTCTGCATCCA	ON_IL,ON_PB,ON_aCGH	1	1	2	3	2.08822	BACKBONE_PROBE	NA	NA
572981_0043_0203	LG13RS027955119	ACAGCCACTCTGAATGCTCTGAAGAAGAAGCTCCAGCTTCATGTTGTGGA	MZ_PB,MZ_aCGH	1	2	1	1	-2.71055	EXON_PROBE	ENSONIG00000008312	AP4E1
572981_0043_0223	LG7RS000361174	TTTGCAGACGCCACCCGTGCACCGTGACCGAGGTCTTCAACTTCTGCTGG	MZ_aCGH	1	1	1	1	-1.34331	EXON_PROBE	ENSONIG00000018239	RBL2
572981_0043_0235	LG23FS014674249	CATGAGATTCAGAGAATGGCCAACATCATTCCTCTCAATGTGCTTCATATGACA	ON_aCGH	1	1	1	1	0.949183	EXON_PROBE	ENSONIG00000002608	CYP2J2_(9_of_10)
572981_0043_0241	LG23FS010649223	GAGAGTTTCAAAGGTAGAAGGAATAAAAGTGAGCTTTCAGGCCGTCCACT	MZ_PB	1	2	1	1	-0.0829264	BACKBONE_PROBE	NA	NA
572981_0043_0257	LG18FS015963411	TCGGCTGCTGGGATCCCTGCCATGATACTGGGCAGCACCAATACTAATAA	MZ_PB	1	2	1	1	-0.520718	EXON_PROBE	ENSONIG00000009229	OPRK1_(2_of_2)
572981_0043_0263	LG12FS018530015	TCGTGGCTCCTATAACGACATGGGTGGCCCTGTCATTACCACACAAGTGA	MZ_PB	1	2	1	1	-0.380769	EXON_PROBE	ENSONIG00000015002	HNRNPK_(2_of_2)
572981_0043_0271	UNK766RS000019839	TTTTTCCACTTTGTCTTAAAGCTTCCTGCCTTCAAATGTGGGGACAAAATCATCAA	ON_IL,ON_PB	1	1	2	2	-0.207636	EXON_PROBE	ENSONIG00000017770	NA
572981_0043_0279	UNK6FS001402347	TGCCTATAATGAAGTGTCACAGGCTTTAACCATGGTCTTGTGGTGAAAGG	MZ_PB	1	2	1	1	0.182337	BACKBONE_PROBE	NA	NA
572981_0043_0299	LG23FS000844361	GAGCTGAGATCGATCAGATGGTTCTGCATACATTTCCTTGCAGTTGAAATCAATTCTTTGTAAAT	MZ_aCGH	1	1	1	1	-0.83774	BACKBONE_PROBE	NA	NA
572981_0043_0303	UNK170FS000367997	GTGGGACACATATTCACTGACGAAGGACTAAAAGCAGATCCAACTAAAATC	ON_IL,ON_PB	2	5	4	8	-0.225686	BACKBONE_PROBE	NA	NA
572981_0043_0305	LG7FS001422614	CTCTGTTCTCCGTTTGTCATTCCTGGGATGAAGCCGAGTTGTCGGCTCCA	ON_aCGH	1	1	1	1	1.00311	BACKBONE_PROBE	NA	NA
572981_0043_0311	UNK1395FS000000800	TTACTCAGAACAGAACTCACTGTGTGCTTTAACAGGATATGAAGTGAGCA	ON_IL,ON_PB	1	1	3	2	0.436932	BACKBONE_PROBE	NA	NA
572981_0043_0321	LG11RS031703167	TTCGAAGATGAACTTCACTACTGGGAGGAGCACAAAAACTTCTACGTCTG	MZ_PB	1	2	1	1	-0.132814	EXON_PROBE	ENSONIG00000021080	NA
572981_0043_0387	LG14FS007180741	GAGTTTTCTTGTGGCAGAAGAAGTTGCAAAATCAGCCCGACCATTTAGAGA	ON_IL,ON_PB,ON_aCGH	1	1	4	6	2.79212	EXON_PROBE	ENSONIG00000016763	NA
572981_0043_0409	LG23FS008949370	CAGTAAAGGCATCGGCGAACAAATGGCATATCATTATGCCCGCTTTGGAG	MZ_PB	1	2	1	1	-0.65981	EXON_PROBE	ENSONIG00000004868	HSD11B1L_(2_of_2)
572981_0043_0441	LG4FS016019874	TATCTGAAAACTACAGGAAGTCTCGACCACAGAAACCACCAGATGAGGAAA	MZ_PB	1	2	1	1	-0.0122292	EXON_PROBE	ENSONIG00000002006	NA
572981_0043_0477	UNK54RS000422291	AGTATGGCAGACTATTCAATCGACTTTTGGATTTTGGCAGAAGAAACCGGCT	MZ_PB,MZ_aCGH	1	2	1	1	-1.46877	BACKBONE_PROBE	NA	NA
572981_0043_0507	UNK1FS003187327	GGCAAATAAAGTTATTCGAGTCTGCACAAAGGATGACAAATTCCCGTGTGTCT	ON_aCGH	1	1	1	1	1.05333	BACKBONE_PROBE	NA	NA
572981_0043_0521	LG9FS013583777	TGTGCTGTGATCGATGCTCCATTCTGGCGAGATGTTAAATGAAGTGCATG	MZ_aCGH	1	1	1	1	-0.827897	BACKBONE_PROBE	NA	NA
572981_0043_0527	LG16-21FS027431468	TCTGCCCAGACCGCCTTCGACTCCACCAACGCCCCGCCCTCCGCCACCTC	MZ_aCGH	1	1	1	1	-1.00275	EXON_PROBE	ENSONIG00000006964	NA
572981_0043_0535	LG15FS012031372	GTGATGTGTTACTGCTCGAGTGTAATTCACATTTGGCAATTTTCCAGATCCTTT	MZ_aCGH	1	1	1	1	-1.57282	BACKBONE_PROBE	NA	NA
572981_0043_0541	LG6FS001686358	CACACACCAATCATTTGCTGTATTTCTTTCAGGAATATTACATGTTTCTTCTCATGTCTGGCT	ON_IL	1	1	2	1	-0.105965	BACKBONE_PROBE	NA	NA
572981_0043_0625	LG11FS028595153	AGTTCAACCAGATCCGAGTGCTGCTGCGCAAACAGAACAAGTAAGACCTG	ON_PB	1	1	1	2	0.764918	EXON_PROBE	ENSONIG00000001521	NPR1_(1_of_2)
572981_0044_0006	UNK326FS000187062	GATCCGTATGTACCAGCTCGAGAGGTTTCTCGGCTCTTCTGTCAGGGTTT	ON_IL,ON_PB	1	1	3	3	0.208101	BACKBONE_PROBE	NA	NA
572981_0044_0018	UNK20FS000859642	CCAGGCAGTTCTCTTTCCGCTTTGTCCTGCATTCTCCACTGTCTCTCTTT	ON_IL,ON_PB	1	1	2	2	0.318	BACKBONE_PROBE	NA	NA
572981_0044_0060	LG15FS014859026	TGATTAAAGCCGATTAGATAGTAGGTGCAGAAAATGACTGGTGTTGACTG	MZ_aCGH	1	1	1	1	-0.97171	BACKBONE_PROBE	NA	NA
572981_0044_0080	LG8-24FS006414935	ACACATCCACGAACATGCCAAGAGCAAAAGGCATAACCTAGGTATGACAC	MZ_PB	1	2	1	1	-0.423611	EXON_PROBE	on.gene.LG8-24.133	-
572981_0044_0100	LG23FS008917308	ATATTGTGCTATACAAAATCGCAGCGTTTCTTAAGAGCACTCTTTTCAACACACAAA	MZ_PB	1	2	1	1	-0.0190284	BACKBONE_PROBE	NA	NA
572981_0044_0130	LG19FS019199574	CATCATGATGCAGCACAGTACAAAGTGAGCTATCCTAAAGGGAGAAACACAAAA	MZ_PB	1	2	1	1	0.486365	EXON_PROBE	ENSONIG00000012085	C15orf29_(2_of_2)
572981_0044_0148	UNK79FS000188549	AAGGATCAATGTATCCATTTTGGGTCATAAAGTGTGAGAAAGCCCTGGACATAG	MZ_PB	1	3	1	1	0.479995	BACKBONE_PROBE	NA	NA
572981_0044_0156	LG18FS012372353	AGATAAGACAGGTCTCAGCTACTCAACACACGCAGTCAAGACGATTTGAC	ON_PB	1	1	1	2	0.0318558	BACKBONE_PROBE	NA	NA
572981_0044_0178	LG20FS015026295	ATTAAAATAAATCTGAAGATGCTGAAGGTGACAGAGGCCAATGGGAAAAC	MZ_aCGH	1	1	1	1	-1.09387	EXON_PROBE	ENSONIG00000017430	ZHX3_(1_of_2)
572981_0044_0184	UNK133FS000387497	AGGTCCTCCTATCCTATGGTCCGTGGGTGTGAGTCACATCATTATCAGTG	ON_IL,ON_PB,ON_aCGH	1	1	2	2	1.02168	BACKBONE_PROBE	NA	NA
572981_0044_0198	UNK120FS000534495	CTTAAAGTCTGAAGGACTTGAAGGACACTTTATATGATTTATGTCAAAGAA	MZ_PB,MZ_aCGH,ON_IL	1	4	2	2	-1.33703	BACKBONE_PROBE	NA	NA
572981_0044_0202	LG10FS004979210	GGTTCTGGCCACAGCTACCAGACTGATCCAGCCTCCTACAGTCCGCTGTC	MZ_PB	1	2	1	1	-0.194891	EXON_PROBE	ENSONIG00000001978	ARNT2
572981_0044_0232	LG16-21FS022720554	TGTGTCATAGAAGTCGACGTTGTTCCAGAGACTACGATCTGTGAAGAAAAC	MZ_IL	2	1	1	1	-0.347646	EXON_PROBE	ENSONIG00000004471	NA
572981_0044_0334	UNK1402FS000003248	TTGAATGGAAAGGAGATGTTCAGTTAGCTGTGAGTTACAGAGGAATCAGAAGAAGAG	ON_aCGH	1	1	1	1	0.989853	BACKBONE_PROBE	NA	NA
572981_0044_0346	UNK784FS000002084	ACCAATCATGTGATGGGTCAGGAGTTAATTTATCTTGTGTTATCTCTGGAACCTCCT	ON_IL	1	1	2	1	-0.318496	BACKBONE_PROBE	NA	NA
572981_0044_0348	LG5RS022253085	TTCAGACCTCCTGCTTTCTCCTATTCAGCCTCCATCCTGGATTTGGACCC	MZ_aCGH	1	1	1	1	-0.873199	EXON_PROBE	ENSONIG00000000472	IPPK
572981_0044_0350	LG22FS012045711	GGCGAAGCGTCTACACCGTGCTCATGCAAGACGGGAGCCTCAAGGAGTTC	ON_aCGH	1	1	1	1	1.05051	EXON_PROBE	ENSONIG00000020849	NA
572981_0044_0354	UNK273FS000062191	ATAGAGAGATGCTCCATGAGTCCCAGTACAGACTACAAACATGGTGGAAA	ON_IL,ON_PB,ON_aCGH	1	41	3	94	1.71529	BACKBONE_PROBE	NA	NA
572981_0044_0456	UNK73RS000614274	GGACATCGGGTGGATAAGACCGGTTTACATCCAGTGCCAGCAAAAGTGAA	MZ_aCGH,ON_IL,ON_PB	1	1	2	2	-1.23499	BACKBONE_PROBE	NA	NA
572981_0044_0492	UNK314FS000139636	TGAGATCATCAAGGTCATGGAAAGGTGGGATAGGCTGTTGTAGTTTTATAACTGTGAT	MZ_PB	1	2	1	1	-0.593295	BACKBONE_PROBE	NA	NA
572981_0044_0494	UNK22FS001136564	AGAAATCAGCATCCTTGGGATCAAAGGTAGTAAGGCAGGTAACCGAAGAA	MZ_aCGH	1	1	1	1	-0.881113	EXON_PROBE	ENSONIG00000003742	CNGA3_(2_of_2)
572981_0044_0532	UNK344FS000169031	TTGAGCTTAAAGCAGCAGAGCTGCACCTCTGATTTCTTGCCTGTGGATGG	ON_aCGH	1	1	1	1	2.33394	EXON_PROBE	ENSONIG00000009433	MUC2_(3_of_4)
572981_0044_0540	LG7FS018415967	CAGAGTACAAATTGCTGAACACAGATAAAGATAAAGGTAGTTTGTCTGACTAATGAGTGACA	MZ_aCGH	1	1	1	1	-1.28779	BACKBONE_PROBE	NA	NA
572981_0044_0546	UNK184FS000136145	CTGATAATGGAACATACGTGTGTCGTGTCTTCACGGAAGAAACACGCTCA	ON_IL,ON_PB	1	1	2	2	0.54207	BACKBONE_PROBE	NA	NA
572981_0044_0580	UNK89FS000745856	TGCTGTATTGGCTATTCTTTGTCAAAAATTTCTACATTTAGGGAAAGAGTGAAAGCT	MZ_IL	3	1	1	1	-0.22626	EXON_PROBE	ENSONIG00000012715	NA
572981_0044_0626	LG20RS015316947	AGGTGTTTAATGATCCCATCCATGGCCACATCGAGTTACATCCACTACTT	ON_aCGH	2	3	2	3	2.00756	EXON_PROBE	on.gene.LG20.457	-
572981_0045_0019	LG18FS003573235	ACTTCAATGTGGTCGAACTTACACTCCCAGGAGGGCTCGATGGAATACTT	MZ_aCGH	1	1	1	1	-1.03105	BACKBONE_PROBE	NA	NA
572981_0045_0043	LG4RS014010873	ATTTCTCAGAAGAGGACTTCGATCTGTTCACAAGCACACTGTGCACCATA	MZ_aCGH	1	1	1	1	-0.892323	EXON_PROBE	ENSONIG00000006189	HOXB2
572981_0045_0079	LG2FS023056234	AATAGGACCTACGCCATCTCCACCTCTCTTATAAGCTTTTACATCCCTGT	ON_aCGH	1	1	1	1	0.850261	EXON_PROBE	ENSONIG00000017686	DRD1_(2_of_2)
572981_0045_0091	UNK39FS000312446	AGGCCAGAGTAGCGGCGGGGTGGTGGTAGAGGCAGTCGGTAAGGTGCTGA	ON_aCGH	1	1	1	1	0.975042	EXON_PROBE	ENSONIG00000008203	NA
572981_0045_0123	UNK343FS000111705	ACAGACCGTCAGAGGCTGGAGTTCTTGACTAAACTGGGCTTCCTGGAGAT	MZ_PB	1	2	1	1	-0.527275	EXON_PROBE	ENSONIG00000009180	NA
572981_0045_0125	UNK11FS000312975	AAATACAATGATGTCGAACTACAGCTGATATTTCTTCAGACACAGGTACACTGTCTAATTGTA	MZ_PB	1	2	1	1	-0.402131	EXON_PROBE	ENSONIG00000012332	C8orf80_(3_of_4)
572981_0045_0137	LG7FS039500242	TGAAGGATATGACCAAATCAGAGATCCATGCTGTTATGACTGGTGGATTTGC	MZ_aCGH	1	1	1	1	-0.938082	EXON_PROBE	ENSONIG00000015214	SLC28A2
572981_0045_0169	LG18RS014937825	CTCATTATTGTCAGTGACATAATGACCATCACTGGATCAGTGCTGAAAATTGG	MZ_aCGH	1	1	1	1	-0.986294	EXON_PROBE	ENSONIG00000009331	MCOLN3_(2_of_2)
572981_0045_0175	LG14FS002961903	AACTGCCTTTTGTAACGGACTCATTGAAAAGACACACTTATCTGTGGGAACCA	MZ_aCGH	1	1	1	1	-0.829995	BACKBONE_PROBE	NA	NA
572981_0045_0215	UNK715RS000003376	ACTAGAATATATGGGCTGTGTTTGTATCACAATTCTGTTTGTCTGTCAGTTCCTCT	ON_IL,ON_PB,ON_aCGH	1	1	2	2	0.918403	EXON_PROBE	ENSONIG00000009370	VWA5A_(4_of_10)
572981_0045_0243	UNK782FS000007806	GGAGGCTTTTCATCTTGGCCAGGAATTTAACAATGTGTAAAGCATAGCATTGTCT	ON_IL,ON_PB,ON_aCGH	1	1	3	4	1.47485	EXON_PROBE	ENSONIG00000000448	NA
572981_0045_0265	LG14FS017123854	AAGATTCAGGCTGGCTTTCGTGGCCACATGACTCGCAAGAAGCTGAAGCC	MZ_aCGH	1	1	1	1	-0.917464	EXON_PROBE	ENSONIG00000006168	SPA17
572981_0045_0289	LG5FS030966000	ACATCTCCTTATTCTATTCTGCTTCTATATAACCCATCTGACCCTGCCAAGCAAAAC	MZ_PB	1	2	1	1	-0.0684939	BACKBONE_PROBE	NA	NA
572981_0045_0293	LG13RS029918096	CACTGAGAGTGTGGTTGAAGATATCCTTGCCAATGAAATAAGCACACCAAC	MZ_PB	1	2	1	1	-0.318784	EXON_PROBE	ENSONIG00000008653	TMPO
572981_0045_0297	UNK375FS000054907	AGTGGAAGTTGGCCAAGGTAACCAAGGTGTACCCTAGTGAGGATGGAATC	ON_IL,ON_PB,ON_aCGH	1	6	4	8	1.09822	BACKBONE_PROBE	NA	NA
572981_0045_0315	UNK239RS000227975	ACAACCATGGCCCTTGAAATTCCAAATACCTGAGTTTAGTTATGAGGTGCAG	ON_PB,ON_aCGH	1	1	1	2	1.21415	EXON_PROBE	ENSONIG00000006452	NA
572981_0045_0395	LG5FS017995982	GATCGCATGGCCAAAGTGTGCGATCACTGTTACAATGAGCTAAAGAAGAG	MZ_aCGH	1	1	1	1	-0.9421	EXON_PROBE	ENSONIG00000019042	FGD5_(1_of_2)
572981_0045_0411	LG23FS017899244	GTGCACACAGCATGGAGTGTACACATCCAGGCCAATGGACCTCCAGATCA	MZ_PB	1	6	1	3	-0.0533475	EXON_PROBE	ENSONIG00000002172	NA
572981_0045_0451	LG18RS013878044	GTATTTAGAAGATTTACACCCATTTATTTGATTGCACTTGCTCCAGGTCT	MZ_aCGH	1	1	1	1	-1.06322	EXON_PROBE	ENSONIG00000009484	NA
572981_0045_0481	LG12FS034552473	TCTGCTCAGGATCAGCAGAGCCTTGATTCCAGGGCTGAGGTTGAATCAGA	ON_IL,ON_PB	1	2	3	3	0.340122	BACKBONE_PROBE	NA	NA
572981_0045_0515	LG23RS018817106	TCTGGAGGATATGTAATTACTAAATGCATCTCATATTTCAGGCAGGTCCC	MZ_aCGH	1	1	1	1	-0.837653	EXON_PROBE	ENSONIG00000001997	TTC39A
572981_0045_0519	LG14FS005255778	AAGGAGATACTGTCACATTGTCCTGTTCATTTACTTCCACAAGTAGGCCAACTAGTA	MZ_aCGH	1	1	1	1	-1.17233	EXON_PROBE	ENSONIG00000016689	MPZL3
572981_0045_0549	LG23FS002314899	TCCTCCTTTCAGGGTCATTCTGGAGCCTGCTGGAGAACAATGGTTGAGAC	MZ_PB	1	2	1	1	0.190237	BACKBONE_PROBE	NA	NA
572981_0045_0551	LG10RS010304195	TGGGACTTCTTCCCAGCTGGAGACTGTTTCAGAAAACAGTTTGAGGATCA	MZ_aCGH	1	1	1	1	-0.953672	EXON_PROBE	ENSONIG00000005030	RYR1_(2_of_2)
572981_0045_0595	LG11RS023707732	ACTGTCTCTGACCTGCTGTTTTTGATCATTCTGCCTCTCAAGATGCACGA	MZ_IL	2	1	1	1	0.755745	EXON_PROBE	ENSONIG00000016375	NA
572981_0046_0058	LG4FS021181440	TGACTAGAAAAATCACCTGTCAGAGCAATTCATGGTGCTGCCTTTCAGGC	MZ_PB	1	2	1	1	-0.0539467	BACKBONE_PROBE	NA	NA
572981_0046_0068	LG18RS008220431	AGACCAAGAACCCAGCAGCAAGATGGTGGACAGCACAGATGACCCCAACA	MZ_aCGH	1	1	1	1	-1.08976	EXON_PROBE	ENSONIG00000010137	PRKAB2
572981_0046_0104	LG8-24FS014062612	AGCCGTGCTCCTTTTCACAGATCTGCCAGCAAACTTCCTTCCAGTTTTCT	ON_IL	1	2	3	2	0.788065	EXON_PROBE	ENSONIG00000016477	NA
572981_0046_0126	UNK129FS000137693	TTCATTGCCAATGCTATCACACCCTGGTTGTCTTCATAAACCTTAGGTGGT	MZ_PB,ON_IL	1	2	2	1	0.122104	BACKBONE_PROBE	NA	NA
572981_0046_0142	LG14FS004922048	TAATTTCTCACCTGCAGATATGTTTCCAGGGCAACCCACACACTCCAGTC	ON_IL,ON_aCGH	1	2	2	2	1.68875	BACKBONE_PROBE	NA	NA
572981_0046_0156	UNK285FS000011712	GCAGCTTTTGACTGAACACAAATCTATGAATGATCCAGAGTAAGAGTGGGC	ON_PB	1	1	1	3	0.44294	BACKBONE_PROBE	NA	NA
572981_0046_0218	LG1FS024392962	GACAGGGCTAAAGGCAGTTACTGCTCTCAATCTAGAAATAGTCACAACAC	MZ_PB	1	2	1	1	-0.245549	BACKBONE_PROBE	NA	NA
572981_0046_0220	UNK130RS000072248	AAATTTCTCTCTGGAGCAACAGATAAAGCCCCAGAGTTCCAGGAGGACAG	ON_aCGH	1	1	1	1	1.36726	BACKBONE_PROBE	NA	NA
572981_0046_0240	UNK78FS000146960	CATTTAAACACATTGAGGAAGTTTGTCAACAGGAAGCTGAAGGCACAGTCTGT	ON_IL	1	1	2	1	-0.359267	BACKBONE_PROBE	NA	NA
572981_0046_0246	UNK57FS000465595	TGGATTTAACTGACTTGGTACGGGCGTACTTTATTGGGAACTTTGTTCTC	ON_IL,ON_PB	1	1	2	4	-0.136055	BACKBONE_PROBE	NA	NA
572981_0046_0258	UNK121FS000406386	TGCTTTCCTTTTGAACCTAATCACACAGATTGCCGGCAAACATGGCTGAAA	MZ_PB	1	2	1	1	0.045676	BACKBONE_PROBE	NA	NA
572981_0046_0308	LG7RS006261518	ATACAAGTGTGACGTTTGCGGCAAAGGCTACAAGAAGAGTTCCACGTTAC	MZ_aCGH	1	1	1	1	-0.829207	EXON_PROBE	ENSONIG00000011061	ZNF319_(2_of_2)
572981_0046_0314	LG8-24RS010514411	ACATGTTTGAGGACGAGCAGGAGGAATTTACCTGTAACACCCTCCAGCCA	ON_IL	2	4	4	4	-0.285115	EXON_PROBE	ENSONIG00000019921	GJD3_(1_of_2)
572981_0046_0342	LG14FS002934570	GGCTGTTTCTTTCTGGTAACTCAACATTACTGTAACAGTTTCTCCAAAGTAACTG	MZ_PB	1	2	1	1	-0.432634	BACKBONE_PROBE	NA	NA
572981_0046_0346	UNK204FS000100434	TTTGAGGCCATCTCCTCCATGTTCCCCGACAAGGGCTCCCCCGAGGAGCT	MZ_PB	1	2	1	1	-0.283664	EXON_PROBE	ENSONIG00000017651	EZH2
572981_0046_0390	LG14RS028700926	GTGAGTGTTGTGTTGCTGCAGGTACAGTGAGGAGAAAGGCTGGGAGCTGC	MZ_PB	1	2	1	1	0.0619149	EXON_PROBE	ENSONIG00000001401	MYO7A_(1_of_2)
572981_0046_0392	LG7FS031745702	AAGTTTTCAACTCAGCTCACACTGGATCCAGACACTGTAAACATGCGGCT	MZ_PB	1	3	1	1	0.200505	EXON_PROBE	ENSONIG00000021054	NA
572981_0046_0394	UNK7RS001553007	ACCTGGCCAATATTGCTCTGAGACAGCGATGGCATACACCAAGACGTAAT	MZ_PB,MZ_aCGH,ON_IL	1	9	2	2	-1.19978	BACKBONE_PROBE	NA	NA
572981_0046_0420	LG8-24FS028610286	GGAAGATAACAGCTTGCTTGTCATACTGTTAGATAGGTGACCTACTTAGGAA	MZ_PB	1	2	1	1	-0.684682	BACKBONE_PROBE	NA	NA
572981_0046_0540	UNK357RS000105514	AGTACCTGCACGCCTCACCTGGCTTCCATATTGAACTTTTCCTTTGGAGC	ON_IL	2	2	3	2	0.478099	BACKBONE_PROBE	NA	NA
572981_0046_0542	LG11FS009805535	AAACAACAGCTTCAGTTTCCAGGGATTATCCTCTTTCAAATGAAGCTATGGAGGATT	ON_IL,ON_PB,ON_aCGH	1	1	2	2	1.95004	BACKBONE_PROBE	NA	NA
572981_0046_0552	UNK2029FS000001377	GAATTGCTTGTTGTTATTGTGTAGAGCTAATGTTTAAGTTGAGTAATTGAGCAGATAACTG	ON_PB,ON_aCGH	1	1	1	2	1.20184	BACKBONE_PROBE	NA	NA
572981_0046_0574	LG3RS003348372	GAATCTCTTCTCTTGGTGCATTTCTTCAGTGGAGCCTTGGCATTAACTGC	MZ_PB	1	2	1	1	0.210559	EXON_PROBE	ENSONIG00000018399	NA
572981_0046_0576	LG23FS020482720	CAATGATTTGCTAAGTGCATGATGACTGCTTAATGGTCCACCTGGATATGC	MZ_PB	1	2	1	1	-0.336542	BACKBONE_PROBE	NA	NA
572981_0046_0586	LG12FS030224805	TGCATGAGGGAGCAACTAATCACCACAAGAGAGGCTAATAAGGCCAACTT	ON_aCGH	1	1	1	1	0.816535	BACKBONE_PROBE	NA	NA
572981_0046_0626	UNK535RS000034148	ATCCAAGGAGGAGACACTGAGTGGGAGTATGAATGGAGAACTACAAGCTC	ON_IL,ON_PB,ON_aCGH	1	1	2	3	1.89961	EXON_PROBE	ENSONIG00000000232	NA
572981_0047_0053	UNK22FS000797613	GAAGAGATTCTCCCCACAGAGGCTCACAGTCTGGCCACTGACCGCCTCTA	MZ_aCGH	1	1	1	1	-1.17297	EXON_PROBE	ENSONIG00000003696	PNPLA4
572981_0047_0071	LG6FS013346493	AAACCCAACGTTATCCAGATATTGCACACATTTCACAGGATTAATGATCTGGTTGTTCATG	ON_aCGH	1	1	1	1	1.2596	BACKBONE_PROBE	NA	NA
572981_0047_0119	UNK324FS000092843	CCACAGAAAATGAGGCCAGAGATGCTTACCAGAATACATGAAGGGCATCT	ON_IL,ON_PB,ON_aCGH	1	1	2	2	1.7622	BACKBONE_PROBE	NA	NA
572981_0047_0201	LG5RS014929687	CTCGCCATGCTTCCTGCTCAGGAGGCAGCCAAAATCTACCACACCAACTA	MZ_aCGH	1	1	1	1	-0.81792	EXON_PROBE	ENSONIG00000019348	LHFPL5_(1_of_2)
572981_0047_0209	LG9FS002523838	ACACAACACGTAGGAACATATATGAACCAAGACCAAGTGGTATCTTGTCTACATGTG	MZ_PB,MZ_aCGH	1	2	1	1	-1.46456	EXON_PROBE	on.gene.LG9.35	-
572981_0047_0281	LG3FS016172994	CAATCAATGGTTCAGCACACCACTGTGATCATCAGCACTGAGCCACCAAA	MZ_PB	1	2	1	1	-0.321474	EXON_PROBE	ENSONIG00000012877	IFITM10_(4_of_5)
572981_0047_0285	LG22RS011931017	TTCTTTAAAGGGACATTGCCAAATTTATCACCCACTTCATTGTGGAGGAGATAGA	MZ_aCGH	1	1	1	1	-0.889488	EXON_PROBE	ENSONIG00000002639	FAM8A1_(2_of_2)
572981_0047_0319	LG5FS030822949	CATCTGTATCTACGGAGTGGAAGACCTACCATGGATCATCAGCATGGACA	MZ_PB	1	2	1	1	0.256061	EXON_PROBE	ENSONIG00000006826	GCNT7
572981_0047_0371	UNK299FS000083943	TGTTGGTCCAGCCAGGTGTTCTCCGTGAAAGTGACATGGATGAGAACAGT	ON_IL,ON_PB	1	2	4	5	0.680098	BACKBONE_PROBE	NA	NA
572981_0047_0375	LG18FS014337324	CTAAATCTCCAGAGCCAGTTTAATCTAGACAATATAACAGTGTTCAACAAAAATGAACA	MZ_aCGH	1	1	1	1	-0.818557	EXON_PROBE	ENSONIG00000009440	THOC1
572981_0047_0393	LG5FS007944552	AATTTGGTTTCCAGCAAGACTCCTGCAGAGCCATCACAAAAAGACTGATTGATT	MZ_aCGH	1	1	1	1	-1.11275	BACKBONE_PROBE	NA	NA
572981_0047_0407	UNK80FS000008743	CAGATGCCAGTACAACCGGACTTGGGGCAGCTCTTTATCAAGTGCAGAAT	MZ_aCGH,ON_PB	1	2	1	3	-1.23949	BACKBONE_PROBE	NA	NA
572981_0047_0409	UNK327RS000096902	TACACGTATGGACAGCCTGTACCAGGACGTGTTACAGTCAATGTGTGCAG	MZ_PB,ON_IL,ON_aCGH	1	5	2	3	1.51888	EXON_PROBE	ENSONIG00000015217	NA
572981_0047_0427	LG15FS026072791	TGGAGGAGCACAGCTGTCGACGACTGTTGTTTCAGGTGATACCAAAACAG	MZ_PB	1	2	1	1	-0.21322	BACKBONE_PROBE	NA	NA
572981_0047_0437	UNK106RS000325968	GTTTCTACAAGTGTACCATCTCTGGTAGCGGAGAATCACCGGACAGCTGG	ON_IL	1	1	2	1	-0.114008	EXON_PROBE	ENSONIG00000007004	NA
572981_0047_0455	LG8-24FS013696121	CCATCACTGGCTGGGGTAAGTGACACTGGGGCAGGTGACACTTTGGACTA	MZ_PB	1	2	1	1	0.149042	EXON_PROBE	ENSONIG00000011572	NA
572981_0047_0457	LG13FS008276699	CCTGGGATTCTGGTTTGAGTGGCAAGATGAAATAATCCACTACTGATGATTACAAGT	ON_aCGH	1	1	1	1	1.5457	BACKBONE_PROBE	NA	NA
572981_0047_0575	UNK2661RS000000259	GTTTGGAGGTGTGAAGCAGGTGCTGTGCAGAGAGGGTTTAACAGGGCGGT	ON_IL	1	1	2	1	0.44372	BACKBONE_PROBE	NA	NA
572981_0047_0585	UNK147FS000005779	AAGGAGAACAGTCCTCATATGTGACATAAATGGACATTTGAATATTGGAACATCCATGATA	MZ_PB,ON_IL	2	6	4	4	0.774411	BACKBONE_PROBE	NA	NA
572981_0047_0587	LG4RS020778826	TTTTGTTTGTTCAGGTGCAACTTACCTCCTTTGGAAAATGGATATGAGAAA	MZ_IL,MZ_PB	2	2	1	1	0.620423	EXON_PROBE	ENSONIG00000000909	ST8SIA6_(2_of_3)
572981_0047_0597	UNK1752FS000001549	CACTTCAGAGGGTAAATGGGAGTTCTGCACGTCAAACTCAGTGAGGTCAG	ON_IL	1	1	2	1	0.0446676	BACKBONE_PROBE	NA	NA
572981_0047_0605	UNK2FS003129598	AGGATGCCCAGCCCCACCAATGTAGAACAACTCAGGCAGGTACTCGGATT	MZ_PB,ON_IL	1	5	2	4	-0.314781	BACKBONE_PROBE	NA	NA
572981_0048_0032	UNK4842FS000000689	CTCTTGATCACTTTTTGGTCCAGTTTGATGATGATGTCTTCTTTGACAGCAGAAAGCT	ON_IL,ON_PB	1	1	2	2	0.66357	BACKBONE_PROBE	NA	NA
572981_0048_0092	LG12FS013840093	TACACCAACTGAACAAGTGTGACACCTTTGTTCAGTTGGAGAATTCAGGGTT	MZ_aCGH	1	1	1	1	-0.997393	BACKBONE_PROBE	NA	NA
572981_0048_0098	LG11RS028467184	TCGTGACGAGCTGCATCACTCCGGCTGGAACGCCTGCAGCAGCTGCTTCG	MZ_PB	1	2	1	1	0.402809	EXON_PROBE	ENSONIG00000001513	SELENBP1
572981_0048_0136	UNK148FS000103097	AGTTAATCGAGGTGGACGAAACGCCCACTCAGCTGTTCCTGGTCATGGAG	MZ_PB,MZ_aCGH	1	2	1	1	-0.876166	EXON_PROBE	ENSONIG00000007802	DCLK2_(1_of_2)
572981_0048_0166	LG14FS012230600	TATTAAAAATAATGACATCCAAAATAGTTTTCCTGTGAAACACAACAGTAGC	MZ_IL	2	1	1	1	-0.207229	BACKBONE_PROBE	NA	NA
572981_0048_0190	UNK3RS003163064	CAGGGCTGAGGTGTGGCGCTTGATCAGTGCGTTGCTCAGGGAGAGGCAGA	ON_PB	1	1	1	2	0.753355	EXON_PROBE	ENSONIG00000008680	NA
572981_0048_0210	LG15FS019998949	GTTTGAGGAGAAATCTGCGACGATCAGAGCTCAGCACGTCAGGGCAGTCT	ON_aCGH	1	1	1	1	0.977301	EXON_PROBE	ENSONIG00000000670	NA
572981_0048_0230	LG2RS000005911	TCTCAGCTCCCTGAAGGGATGCAGGAACAATGGAAGTCTTGGCGGGATTC	MZ_PB,MZ_aCGH	2	3	2	1	-1.02934	BACKBONE_PROBE	NA	NA
572981_0048_0248	UNK843FS000012702	CTAGCAAATAGTGTATTTTCCTGCTAGACTTGCTGACTAACTTTCCTGGCAG	MZ_IL,MZ_PB	2	5	1	3	-0.73925	BACKBONE_PROBE	NA	NA
572981_0048_0270	LG23FS017888543	TGACTCCTGTTTGCATGGAGAGTGTGTTGAAACCATCAACAGCCACAAAT	ON_IL	4	6	6	6	0.168839	EXON_PROBE	ENSONIG00000002172	NA
572981_0048_0288	UNK160RS000161247	TATGCCTCCTCGGGTTCGACTTGCATCATCGGACAAACCTACCCACCAGA	MZ_PB	1	2	1	1	0.767992	EXON_PROBE	ENSONIG00000013201	NA
572981_0048_0320	UNK160FS000221907	CCGCAACAGTTGCAGTGAAGATGGATAAACTTCTAAAGAAGGAACTAGAAGTAGAAC	MZ_PB,ON_IL	1	6	2	3	0.302298	BACKBONE_PROBE	NA	NA
572981_0048_0322	LG17FS003414899	TAAAATTTAGCTTTCATGCTTGCTGCTCTGCCTATGCCACCAAAATCTCTTACACCT	ON_IL,ON_PB,ON_aCGH	1	1	3	2	2.29058	BACKBONE_PROBE	NA	NA
572981_0048_0330	LG13FS026829983	CTGGCCTGATATGACGACTTTATTACGCTTGTGATGGCAGACAAGCTTGG	MZ_aCGH	1	1	1	1	-0.845801	BACKBONE_PROBE	NA	NA
572981_0048_0336	LG2FS024961701	GTTGCACCTCGCAAAACAGGAGAGCGGATTAAATTGATAGAGAAACAGAG	MZ_aCGH	1	1	1	1	-0.836623	BACKBONE_PROBE	NA	NA
572981_0048_0342	LG6FS029510303	CTGGGAACTTCATCTGTGGGATTGGAAGTGCAGAGTAATTTCGATTTACTT	ON_IL,ON_PB	1	1	3	8	-0.478551	BACKBONE_PROBE	NA	NA
572981_0048_0362	UNK103FS000178048	TTAATTTGCACTGAAGCAAAAGGGACCAAACCTCCTTGGGCCAATGTAAAG	MZ_IL,MZ_PB,MZ_aCGH	4	5	1	1	-4.3164	BACKBONE_PROBE	NA	NA
572981_0048_0372	UNK3364FS000001127	TGCACTCCTGGAGTAATTTTAGTAGCCACTCCTGGGAATGTTCACCAATTTT	ON_IL	2	2	4	2	0.572948	BACKBONE_PROBE	NA	NA
572981_0048_0382	UNK56FS000974116	TGCCCACTTCCTCCCAGTGAGTGTCCACATCAATGATTCTCTTCATAAAG	MZ_IL,ON_PB,ON_aCGH	3	5	1	6	1.30216	EXON_PROBE	ENSONIG00000006413	SERPINB1_(2_of_5)
572981_0048_0390	UNK4280FS000000409	GCAGACCTGTTAGTGTGACACATTGTGCTTGAAAAGTTACCTGCTACTGC	ON_IL	1	1	2	1	0.0718847	BACKBONE_PROBE	NA	NA
572981_0048_0394	LG2RS017503655	TTTTTTGAGGTAAACCAGGACAATGGGGCTCTCTATGTTCGCAAGAAAATCGA	ON_PB,ON_aCGH	1	1	1	2	1.01219	EXON_PROBE	ENSONIG00000004964	NA
572981_0048_0426	LG2RS003850065	TATGCAGCCACAGCCATCAACAGCACCAGTTTCTGCACGTCTGCACGTGA	MZ_PB	1	2	1	1	0.135334	EXON_PROBE	ENSONIG00000001631	SLC44A1_(1_of_2)
572981_0048_0434	LG14FS000711432	TCTTCGAGAAAGTTCTGGACAAGATTGTGCAGTACATTGTGGACAACTGCA	MZ_PB	1	2	1	1	-0.373771	BACKBONE_PROBE	NA	NA
572981_0048_0436	LG22FS004544159	TTGTTTAGCAGGTAGAAAGTGGCGTCTCTTCAAACCACAACATTCGGTTAA	ON_aCGH	1	1	1	1	1.2056	BACKBONE_PROBE	NA	NA
572981_0048_0444	UNK143FS000455777	AGCAGCTGTACTCGCTGAGCCTCTGCTCCAGAGAGGACTGCGTCAAGATC	ON_IL,ON_PB	1	1	2	2	0.729089	EXON_PROBE	ENSONIG00000001824	TNK1
572981_0048_0478	UNK377FS000013811	GTCATTCCTATCCTAAAGAAAGGCGACAACCGAGAATGTAAAAACTACCGG	MZ_aCGH	2	2	2	2	-1.05082	BACKBONE_PROBE	NA	NA
572981_0048_0504	LG20RS009949730	AAACAGGCAGCATAAAGTGGATTGATGAGCAAAAGGTGCCCTATGCCATT	ON_PB	1	1	1	2	0.757544	EXON_PROBE	ENSONIG00000016922	OVGP1_(1_of_5)
572981_0048_0524	LG2FS002872506	GAGCTGCAGCTGAGAGTCCGACAGCTGGTGGAGCAGGTGGACCAGATCCA	MZ_PB	1	2	1	1	0.275249	EXON_PROBE	ENSONIG00000004305	TMED9
572981_0048_0538	LG8-24FS021302116	TCATTATGGGCGCCACCAATCGCCCCCAGGACCTGGACTCTGCCATCCTG	MZ_PB	1	2	1	1	0.0630834	EXON_PROBE	ENSONIG00000019122	ATAD1_(1_of_3)
572981_0048_0542	LG6RS035461724	AGACCCACAGACATGTTCAAACATCCTTCAGGAGACTACAGACCCATCAA	ON_IL	2	3	3	3	-0.349557	BACKBONE_PROBE	NA	NA
572981_0048_0544	LG4FS010815447	TTTACAACAGTTTGGTGTTCTCTAGCTCAAAACACAGAAAAGCTTACTTGCAAAATA	MZ_PB	1	2	1	1	-0.471514	BACKBONE_PROBE	NA	NA
572981_0048_0578	LG11FS009670475	GAGAGGTGAGGTTCCATAAAGTCATTTAACGTGGGAAACCCAGTCAATTAAAC	MZ_aCGH	1	1	1	1	-0.940874	BACKBONE_PROBE	NA	NA
572981_0049_0033	UNK268FS000050235	AGACGGTTGTATTTGCAACAGAGAAGTCTTTTGGAAGGGAGCAGGGAGAG	MZ_IL,MZ_PB,ON_aCGH	2	3	1	2	0.808497	BACKBONE_PROBE	NA	NA
572981_0049_0037	LG7FS007023221	ACATACTTGAATAGCTTGTGCCACTTTCTGAAGGATCCTTGTGGTTCTCC	MZ_aCGH	1	1	1	1	-0.919945	BACKBONE_PROBE	NA	NA
572981_0049_0055	LG19RS003343087	TCATATTTATAGACCGACTCTGTTACTGGAAAACTATCAGCCATGGCTTGACCTGAAA	ON_IL,ON_PB,ON_aCGH	1	1	2	3	1.36595	EXON_PROBE	ENSONIG00000003627	SNX14_(1_of_2)
572981_0049_0079	LG8-24FS010798171	TTCACTACTGTGGTCAATGTGGAATCATGATTTACCCTAACATGTCTTTCGACTGTG	MZ_aCGH	1	1	1	1	-1.02948	BACKBONE_PROBE	NA	NA
572981_0049_0099	LG13RS029915397	CTGCTGCTCAAGCTCCTGCTCCTTGTGGTGGTGTGCGCTTCTCTGTTCTT	MZ_PB	1	2	1	1	-0.440038	EXON_PROBE	ENSONIG00000008653	TMPO
572981_0049_0103	UNK170RS000362914	GGGAAGGATTTTACCCGGGCTGGAGAATTAAAAAGACACCAACTCTTCCA	ON_IL,ON_PB	1	1	2	2	0.528533	BACKBONE_PROBE	NA	NA
572981_0049_0123	LG8-24FS005834400	TGAGAATTGACTCAGGCAATGCTCACTCAAGTGACTTAATTTCTGCTTCTGGA	MZ_aCGH	1	1	1	1	-1.01066	BACKBONE_PROBE	NA	NA
572981_0049_0135	LG11RS033088639	CGGTGGTGAGGAAATTCCGCAATAGCAACCAGCCCGGACCAGGAACTATC	ON_aCGH	1	1	1	1	1.0499	EXON_PROBE	ENSONIG00000008692	EFHB
572981_0049_0139	UNK5228RS000000617	TGGTAGCAAAATACCCATGCCTCAAAGAGCCAGGGTCTTTTAATGGCCTA	MZ_aCGH,ON_IL,ON_PB	4	4	8	8	-2.22894	BACKBONE_PROBE	NA	NA
572981_0049_0147	UNK4111FS000001080	GCAGGCATTGTCTACAGTGGCAGCAATTATTTTCCCTCCCAAGTGAAATT	ON_PB	1	1	1	4	0.457906	BACKBONE_PROBE	NA	NA
572981_0049_0241	LG5RS027813984	GATGTCATAGAGTCTGATATTCGCCACCACTCCACGCATGTCTTCTGCTT	ON_IL,ON_PB,ON_aCGH	1	1	2	2	0.881988	EXON_PROBE	ENSONIG00000004079	NA
572981_0049_0293	LG14RS028407375	GGCTAATCTTAGCTCTGCTGTGGCTGTTTAGTGTAAAAAGAAGGAAGTATCG	ON_IL,ON_PB,ON_aCGH	1	2	4	5	1.05942	EXON_PROBE	ENSONIG00000005902	CYP2A7P1
572981_0049_0295	LG13FS025540488	GGGTGTGAGAGGGAAACCACAGGAATTCAGGTCTGGAGTGAAGTGTTTGT	ON_aCGH	1	1	1	1	0.829376	EXON_PROBE	ENSONIG00000000835	NA
572981_0049_0311	UNK660FS000034405	ACCAACACTTTAGTGAAGTCCCCATCACACCAGAGACACTGTGCAGAGAT	MZ_PB	1	2	1	1	-0.0709941	EXON_PROBE	ENSONIG00000011965	NA
572981_0049_0353	LG14RS023459778	CATCCTCATCATTCACGGCCTCAGCTCTGTGCCCTGTATTTTGATTCTGT	MZ_PB	1	2	1	1	-0.116515	EXON_PROBE	ENSONIG00000021158	NA
572981_0049_0355	LG4RS020670390	CTATAGATCCAATGGAGATGGATGGACAGAAGGCTAAGTCATTTGTCAGTCA	MZ_aCGH	1	1	1	1	-0.903182	EXON_PROBE	ENSONIG00000000924	NA
572981_0049_0389	LG20FS018289988	TTCTGTTTTGGTCCAGAGTGACCAGAGAGACCTTTAAATGTCAACAACGC	MZ_aCGH	1	1	1	1	-0.842273	BACKBONE_PROBE	NA	NA
572981_0049_0445	LG7RS008022914	TCGAATTGACTCACAAGAAATCATGCAGTCTCTGCGTGACCTGGGAGTGA	MZ_PB	1	2	1	1	-0.55943	EXON_PROBE	ENSONIG00000011301	SLC25A25_(1_of_2)
572981_0049_0519	UNK132FS000283215	TCCTGCTTTTTGTTGGCAGCTGAATACATTCATGGCGCAACCCTGCAGCA	MZ_IL,ON_PB	2	10	1	15	0.0629687	EXON_PROBE	ENSONIG00000020391	NA
572981_0049_0577	LG7FS004125883	CATATGCACATCCAAAGTAAAGCAACCGGCAGTCAGCTCTACTGTCTTTTTGATTTT	MZ_PB	1	2	1	1	-0.111356	BACKBONE_PROBE	NA	NA
572981_0049_0583	LG5FS000082407	CACGAGTTTCCTCCATAGACACTTGCAGTTGAGTCATGTGTTGGAGGACA	MZ_IL,MZ_PB	3	7	2	2	-0.0375332	BACKBONE_PROBE	NA	NA
572981_0050_0008	UNK748FS000001100	CTTTTGCTTTACTGATATTGACCAATAATTCATTAATGTTCGAATATATAT	ON_aCGH	3	3	3	3	1.30649	BACKBONE_PROBE	NA	NA
572981_0050_0010	LG11FS005048518	TCTACCATACAGACCAATTGTCAAAGGTGCCCATCTTCCCAAGTCCACTTTTATATT	ON_aCGH	1	1	1	1	1.82222	BACKBONE_PROBE	NA	NA
572981_0050_0038	LG20FS006190950	GCTGTCTCTCAGGTCAGTTTCAAAAGAAGAAAACAGACCTTGAACTGGAAG	MZ_aCGH	1	1	1	1	-0.937259	BACKBONE_PROBE	NA	NA
572981_0050_0080	LG4RS010396742	GAGGACTCTGAGGAGAGGGCCAAAGAAGATGAGAATGACGAGGATGGTTC	MZ_PB	1	2	1	1	0.48087	EXON_PROBE	ENSONIG00000006548	NA
572981_0050_0120	UNK2FS001050515	AGGAACAAGCAGGATAGATTCTATCACACTCAAGTTAATGGAAGTTAGGTTAATGGG	MZ_PB	1	2	1	1	-0.0717909	BACKBONE_PROBE	NA	NA
572981_0050_0160	UNK93FS000605409	CATCGTCTCAGAAGAAACCGCACACTGGCCAATCAGTCAAGTCGCCCCTT	MZ_IL,MZ_PB	3	3	1	1	0.622699	EXON_PROBE	ENSONIG00000010585	NA
572981_0050_0164	LG16-21FS005674449	TCTCCCGTGCTGTCATTCTGCTCTTCAAAACTAGCACAATCAACTTATTTTATCACCA	MZ_aCGH	1	1	1	1	-0.990139	BACKBONE_PROBE	NA	NA
572981_0050_0204	LG15RS000367750	TCCGAGGAAGAAGCCATGGTCATCGTCAACCACCAATCAACAGGAGATGT	MZ_PB	1	2	1	1	-0.291738	EXON_PROBE	ENSONIG00000006041	LPGAT1
572981_0050_0206	UNK564FS000038998	CCTGAAGACAGAGACATATATTGCTTCAGCACCTCAGGCTGTTATAACCAAACATAA	MZ_PB	1	2	1	1	-0.553207	EXON_PROBE	ENSONIG00000015360	NA
572981_0050_0218	LG8-24RS020719532	TGACAGAAATCAGCTCTAGCTGTCAATCAACTGGTCTCCATAGGAATGATGA	MZ_IL	2	1	1	1	-0.24033	EXON_PROBE	ENSONIG00000019144	TCERG1L
572981_0050_0236	UNK480RS000065060	AGAGGTTATCATCTGAACTGAGCAGTTATGTGAATAGTCCACCAGCAGACA	ON_IL,ON_PB	1	1	3	5	-0.0187252	EXON_PROBE	ENSONIG00000003790	NA
572981_0050_0252	LG5FS026389840	GGAGGACCACGAGCTCTGGGCTACACATTTTGACTCGCTGCAGAGGAGGC	MZ_aCGH	1	1	1	1	-1.17039	EXON_PROBE	ENSONIG00000004307	CCDC66
572981_0050_0256	LG15FS009669299	ATTAAGAAGCCAGTATTACCTTTTGGTGGGAGCCTGAAAGATCCTGTACCA	ON_aCGH	1	1	1	1	0.892932	EXON_PROBE	ENSONIG00000001609	NA
572981_0050_0328	LG6RS033863500	GTAATGGGACAAAAGCAGATTTACATGAAGCGCAGGCCCGGAAACTACTG	MZ_aCGH	1	1	1	1	-0.975211	EXON_PROBE	ENSONIG00000008935	SORCS3_(1_of_2)
572981_0050_0342	LG15RS000396158	TGGATGAGTTCAGAAGTCTTGCTGCTCGCTATGCTGACTTACACCAGTCG	MZ_PB,MZ_aCGH	1	2	1	1	-1.82905	EXON_PROBE	ENSONIG00000006035	INTS7
572981_0050_0348	LG4FS012972781	GGAAAGCGTTCAGCTCAGGAGGACGTGGTCGCAGAGCTGCTGTTTGGTGG	MZ_PB	1	2	1	1	0.305748	EXON_PROBE	ENSONIG00000006306	PYY_(1_of_2)
572981_0050_0362	UNK2135FS000000523	TCCGTGTTTTCTGCTCGTTCATGTGCATTTCAGGTACCGTATAATGACTCA	ON_IL,ON_PB,ON_aCGH	1	1	2	2	1.20561	BACKBONE_PROBE	NA	NA
572981_0050_0364	LG5FS005557979	AGGAGTGCAACCATCCTTCTCCATTAGAGCCTCCTTTGGCATCTTGGAAA	MZ_PB	2	6	2	2	0.397525	BACKBONE_PROBE	NA	NA
572981_0050_0368	LG19RS024747474	CATGCCTACATTATCAGCTACCTGAAGAAAGAGATGCCATCTCTGTTTGG	MZ_PB	1	2	1	1	0.142331	EXON_PROBE	ENSONIG00000001849	EHD4
572981_0050_0380	UNK5FS000312424	AAGCAGTAAACTAAACACTGACTGAGACATATGACTGAGGTATGGCTCTC	ON_aCGH	1	1	1	1	1.19309	BACKBONE_PROBE	NA	NA
572981_0050_0424	UNK609RS000043540	ATGCTGTGTTTGCTGAACAGTGGTACCAGTGTTGTAGCTGGTTTTGCTGT	ON_IL,ON_PB,ON_aCGH	1	1	2	2	1.33156	EXON_PROBE	ENSONIG00000013189	NA
572981_0050_0442	LG11FS005306130	GATGGTGTAGCTGGGTTATTATAGCAGAAGGAGATAAGGTGGTCAGACAG	MZ_PB	1	2	1	1	-0.0121763	BACKBONE_PROBE	NA	NA
572981_0050_0452	LG15FS019878231	GGTGGAGATTGCAGCTGTTTCCCTCGATAACAAATCCTTGTTAAAGTTTAG	MZ_PB	1	2	1	1	0.375649	EXON_PROBE	ENSONIG00000000662	NA
572981_0050_0470	UNK2758FS000000513	AAATGTGATGTCAAAAGATTGCATGCCATTGACTGGCTTGTCAGTGGCATCA	ON_PB	2	2	2	6	0.778404	BACKBONE_PROBE	NA	NA
572981_0050_0554	LG14RS012478695	TCAGCAGTGCTTCTCTTATCCGGATTGGTCGCTCCGCTCTGCTTGGTCAG	ON_IL	1	1	2	1	-0.0975481	EXON_PROBE	ENSONIG00000005119	FZD4
572981_0050_0576	UNK334FS000128871	GCTGTAGCTGCTGTTCCAGTTCCTGGGCTTTCTATTGCTGTTGACATAGC	ON_aCGH	1	1	1	1	0.958663	EXON_PROBE	ENSONIG00000011733	NA
572981_0050_0584	LG22RS000537183	TAAACTGCAACCAGTCTGGAGATCCTGGAAGAGTGATCTGGCAAATTTGGATAAAAT	MZ_PB,ON_IL	1	8	2	6	0.0435983	BACKBONE_PROBE	NA	NA
572981_0051_0041	LG13RS026046170	CTCAGTTACCTGACTTTCCAGAAGTACAGCTGTGAGCTGCTCATAGTCAC	MZ_aCGH	1	1	1	1	-0.966486	EXON_PROBE	ENSONIG00000000911	ABCG5
572981_0051_0069	LG8-24FS004941578	ATTTATTCTTTAAACCTGACTTGTAAGGGCTAATGTCTGCAGTGCGTTTG	MZ_aCGH	1	1	1	1	-0.967562	BACKBONE_PROBE	NA	NA
572981_0051_0075	LG13FS031177199	GAAAAGGAAACTGCACCAGATAAATTAAATTCCACATGTAAGAGGGTACAGGTATGA	MZ_aCGH	1	1	1	1	-0.899764	BACKBONE_PROBE	NA	NA
572981_0051_0093	UNK86RS000519469	GTTAAATACAGGTGAACAGGAAGGAACTGGGAACCAGCAAGATGAGTGCT	MZ_aCGH	1	1	1	1	-0.934337	EXON_PROBE	ENSONIG00000001530	KIAA0232
572981_0051_0123	UNK4RS002479155	TCATGCCTCCAGGTGTCTTCAACAAAAATGATGCATACACCAGAAGAAGATG	ON_IL,ON_PB	1	2	3	4	-0.581319	BACKBONE_PROBE	NA	NA
572981_0051_0125	LG20FS019425558	AGCTCTTTGAAAACAGGCACAGCTATGACAGAGTATTAGGACCATGTTAAGAAGAAATAA	MZ_PB,MZ_aCGH	1	2	1	1	-0.83335	BACKBONE_PROBE	NA	NA
572981_0051_0143	LG11FS013524908	TATTGACCACCACAAACTATTTAAGCACACGTATCCACACAGAAACTTGATTCCTAAGCA	MZ_PB,MZ_aCGH	2	5	2	2	-1.60428	BACKBONE_PROBE	NA	NA
572981_0051_0153	LG11FS030407223	ATAAATAGTTGAACAAAGAGGCCGAAACCTGAGACCTGGTCTGATTCTTCC	MZ_PB	1	2	1	1	-0.122197	BACKBONE_PROBE	NA	NA
572981_0051_0167	UNK1563FS000002101	TGTTCCCTGTTTCAGACCCAGATGTCTTGGATACATGGTTTTCCTCTGCG	ON_IL	2	2	4	2	-0.402107	BACKBONE_PROBE	NA	NA
572981_0051_0205	UNK1082FS000001491	GTGATCACCTTTACATGTCTGTAACTTTGGAGGATTATTAAACAGACCCTGGTCAAA	ON_IL	1	1	2	1	-0.218723	BACKBONE_PROBE	NA	NA
572981_0051_0213	LG10FS016209146	GATCCTGATCCTGATCAACTTGGCACTAACTATCTGGATCCTCAAAGTCAT	MZ_IL	2	1	1	1	0.164777	BACKBONE_PROBE	NA	NA
572981_0051_0233	LG14RS021094980	AAAAATCAACAGCTCGTGTGGTCATTGCCTTTGTACATGAGAGTCACATGATAAACCTTAT	ON_PB	1	1	1	2	-0.269389	BACKBONE_PROBE	NA	NA
572981_0051_0257	LG17RS011751986	GTGACCGCCTGGTCTTTGGCGGTGCTTTCCTTTGAGAGGTACCTGGTCAT	MZ_aCGH	1	1	1	1	-0.919706	EXON_PROBE	ENSONIG00000007620	OPN1SW
572981_0051_0273	UNK170RS000189974	GAATCCTGCTTCCCTTTACTGAAGAGCCAGTGTTTGGTTCTGTTGTTCAA	MZ_IL,ON_PB	2	2	1	4	-0.0852261	EXON_PROBE	ENSONIG00000021168	NA
572981_0051_0321	LG14RS029483947	TACTTTGGTCAGATTCCTGCTCTCAATGACTGCCTTTACAGATACATGTACC	MZ_PB	1	4	1	2	-0.136579	EXON_PROBE	ENSONIG00000001261	NA
572981_0051_0337	LG5FS034309458	CGTCTTTACCACAATCCCTGGCACTGTGACTGCACACTCCAGGAGCTGAT	MZ_PB	1	2	1	1	-0.402436	EXON_PROBE	ENSONIG00000021382	NA
572981_0051_0343	LG19RS011487493	TGAGAGCAACCAGACAACAGATCTCAAAGCTCAGCTGACACATACAGACG	ON_IL,ON_aCGH	1	1	2	1	1.32015	EXON_PROBE	ENSONIG00000019558	MOCS1
572981_0051_0385	UNK84FS000711916	TCTAGACGAGCAGACACCGGAGACGTGGTTGTCCAGCAGGGTTCCCTGCC	MZ_IL,MZ_PB,MZ_aCGH	2	2	1	1	-0.998375	EXON_PROBE	ENSONIG00000017472	TMEM129
572981_0051_0445	UNK29FS000603388	TATTAGTGCTCACAATTTTAAAGTTCAACATTTGCAAAGCAGATTAACCATATGCTG	MZ_aCGH	1	1	1	1	-1.0563	BACKBONE_PROBE	NA	NA
572981_0051_0465	UNK4275RS000000893	GAGATGGCCAGCACTCTAGATATCCTCCCCACATTGGCGCGCCTGGCAGG	ON_PB,ON_aCGH	2	2	2	3	0.969994	EXON_PROBE	ENSONIG00000001682	NA
572981_0051_0475	LG18FS021790126	CCTGCGTTTCCATAAAAGCAGCTGCTCAAGATTTACTGTCTGTAAGACCAA	MZ_aCGH	1	1	1	1	-0.972002	BACKBONE_PROBE	NA	NA
572981_0051_0507	LG15FS011881214	CAGAGCTTCTTCTCAGAGGCCATTGCCTCTCTCAACTCACTGATTGAAGA	MZ_aCGH	1	1	1	1	-0.852363	EXON_PROBE	ENSONIG00000011362	TUBE1
572981_0051_0559	LG16-21RS006480310	CAATAATGGATAAAGAGTTAAATGTTACCTTTCTAACTCTGGACTGGTACACGG	ON_IL,ON_PB,ON_aCGH	1	1	2	2	1.25861	BACKBONE_PROBE	NA	NA
572981_0051_0601	LG5FS030938491	CAAGTGCAGGCAAGCCAGTTCTCCAAACAAACTGCTCAGTGGATCAGTAT	MZ_PB	1	2	1	1	-0.192987	EXON_PROBE	ENSONIG00000006840	BLOC1S1
572981_0052_0024	LG14FS028679435	CCTGCACTACAGCACCATGTCTCAGCAACAGATCCGGTACAGAGCTGATA	MZ_PB	1	2	1	1	-0.414627	EXON_PROBE	ENSONIG00000001422	GDPD4_(2_of_2)
572981_0052_0088	UNK67FS000103133	TGTTCACAGGTTCTATCGGTAGCATGGTTCTTACCTATACTAAGATTACTGTGGTGT	MZ_PB,MZ_aCGH	1	2	1	1	-1.77974	EXON_PROBE	ENSONIG00000021331	NA
572981_0052_0094	LG15FS008521366	ACGCACTGAATACCAGAAATACCACATAGCTGACATATTTCACCCACCAC	MZ_PB,MZ_aCGH	1	2	1	1	-4.18142	BACKBONE_PROBE	NA	NA
572981_0052_0144	LG4FS003248263	ATAACTGCAACTCAGCAACTCTGGCTGGTAAGTAGAAATCAGTTAAGTTAAAGACACA	MZ_PB	1	10	1	1	0.279605	BACKBONE_PROBE	NA	NA
572981_0052_0156	UNK142FS000353663	GTGCCTCCATCGCCTACGCCACTTCACCGGTGGTATAGTGAAATTAGAGT	ON_aCGH	1	1	1	1	1.09386	BACKBONE_PROBE	NA	NA
572981_0052_0184	UNK79FS000476305	TTCACGTACCAGTAAATGAGCGACAGTCCGTCGAAGCGCTCGAGCTCCCT	MZ_aCGH	1	1	1	1	-1.12486	BACKBONE_PROBE	NA	NA
572981_0052_0196	UNK27FS001166596	AACTGTAGCGCGGACGCATCGGTGAGGACCCAGGACTGGTTCCGGCGCTT	ON_aCGH	1	1	1	1	0.846219	EXON_PROBE	ENSONIG00000006618	NA
572981_0052_0202	UNK34FS001279987	GTCATTATCCTGACACTCAGGTGTACAGTATGTAGTTGGCTCACTCTAGTTTTAAA	ON_IL,ON_PB,ON_aCGH	1	1	2	2	1.19134	BACKBONE_PROBE	NA	NA
572981_0052_0206	LG5FS035308414	CCCACTCCCACTATGACCGATTTACACTGACCAGTGAGCGACAGCAGTAC	MZ_IL	2	1	1	1	0.164079	EXON_PROBE	ENSONIG00000005320	ANGPT4
572981_0052_0216	LG1RS013257321	GATGTTGACCTTGTCTGCATCTATATTCCACCATCCATGACAAGGCAGATA	MZ_aCGH	1	1	1	1	-0.810913	EXON_PROBE	ENSONIG00000005724	GFOD2
572981_0052_0222	LG23RS014835674	TTGGTGCAGGTGTATTGGCGGGTGACTGAGGATAAGCAGAGGGACTGCAC	MZ_aCGH	1	1	1	1	-0.974998	EXON_PROBE	ENSONIG00000002563	NA
572981_0052_0244	UNK236FS000138598	TGTTATTGTGCACGATAACAGTCCACTGCTTTTTCCATCCATATCACGGGTAT	ON_IL,ON_PB	1	1	2	4	-0.432426	BACKBONE_PROBE	NA	NA
572981_0052_0250	LG20FS013970181	ACCTGGTGACAGGTGAGGTATCTTTTTGTGGTTTTTGTTACAGAAAGTTGGG	MZ_aCGH	1	1	1	1	-0.876208	EXON_PROBE	ENSONIG00000017394	C20orf11_(2_of_2)
572981_0052_0254	LG7FS005151030	TATTGGCTGAGCAGAATGGTAAGCTCCTCTATACGCCGATCCTGTTATCA	MZ_IL	2	1	1	1	-0.49422	BACKBONE_PROBE	NA	NA
572981_0052_0272	LG8-24FS007767171	GACGCCTACTACTGCAAAGAATGCACCATCCAGGAGAAAGATGTGAGTTT	MZ_aCGH	1	1	1	1	-0.956625	EXON_PROBE	ENSONIG00000019693	PHF5A
572981_0052_0380	LG8-24FS017724606	GCTAAACACATTATGCGGAATCAAATTAAGAGCTGACCCATCTCTACAAAGTGG	MZ_aCGH	1	1	1	1	-1.41725	BACKBONE_PROBE	NA	NA
572981_0052_0382	LG23FS012270930	CAGTGCAGGTCAACCCGAAGAAGGACGCTTCGGTGCAGTGCTCCATTGGC	MZ_PB	1	2	1	1	-0.283376	EXON_PROBE	ENSONIG00000003067	ZAR1
572981_0052_0400	LG6FS015519734	CTACACAGAAATGTAAAGACACCTACGACAACTGTCAACACAGATACCAAGTAC	MZ_aCGH	1	1	1	1	-1.04279	BACKBONE_PROBE	NA	NA
572981_0052_0404	LG19FS000066020	AGGTGAATGAGGACTATGAGGCAGCTTTCAGTTACTACAAGAACGGCGTG	MZ_PB	1	2	1	1	0.0488825	EXON_PROBE	ENSONIG00000020195	RPS6KL1
572981_0052_0442	LG19FS023552972	AGATGGAGACCTAGTTATGTCTAAAGGTGATGCAAGGAAGGGTGGATGTTA	MZ_aCGH	1	1	1	1	-0.82972	BACKBONE_PROBE	NA	NA
572981_0052_0482	UNK339RS000078583	CGGGATGAGTGCTGCATCCCATACTTGGATGACATCTTGTGCTACGCCAA	ON_PB	1	2	1	4	0.51368	BACKBONE_PROBE	NA	NA
572981_0052_0490	UNK6RS001594576	TGAAGAGATCAACCAAAAAATCATCAGTGATGAAATGCATTCGCCTGATTGAGCC	MZ_IL	2	1	1	1	-0.584077	EXON_PROBE	ENSONIG00000005273	NA
572981_0052_0522	LG16-21FS018846227	TAGAACATCACATGCTTATAGCCAAAGGAGATTAAGGACAGATGATATAGGGTAAAA	MZ_aCGH	1	1	1	1	-0.873258	BACKBONE_PROBE	NA	NA
572981_0052_0530	UNK77RS000621937	AGCAGGTTCAGCCCATGGCACACAAAGATTTCATGGTGGAGCTGGTGTGT	ON_IL,ON_PB,ON_aCGH	2	2	4	4	1.6864	EXON_PROBE	ENSONIG00000016084	PGBD4_(2_of_8)
572981_0052_0534	UNK55RS000364012	AAAATCTCCAAGAGCTCCAACTTCACCACACACCTGCGCGTGCACACCGG	MZ_PB	1	2	1	1	0.278737	BACKBONE_PROBE	NA	NA
572981_0052_0536	UNK256RS000188722	ATGGCAAGAGGGCTGCAGAGGGTTACTGCACACAGACAGAGAAGTCCTTC	ON_PB,ON_aCGH	3	3	3	8	1.21498	EXON_PROBE	ENSONIG00000004098	NA
572981_0052_0538	LG23FS006608999	AAGCATCCCAGGGAAACTCCAACATGTCAAAAGGAGTCTGCATCCCATAA	MZ_aCGH	1	1	1	1	-1.06299	EXON_PROBE	ENSONIG00000019258	ZNF644_(2_of_2)
572981_0052_0540	LG7FS045948416	ATGAGAGTGACTATGCACTAAAATTCATGGAGAGCAGCTGGAAAGATTTGCAGAAAGAA	MZ_aCGH	1	1	1	1	-1.281	EXON_PROBE	ENSONIG00000014525	SPTY2D1
572981_0052_0546	UNK113RS000442330	CGGCCTGTGTGGAAACTTCAGGCAACACTTACTGGCCATGCTGAGATGTA	ON_IL	4	4	5	4	-0.00480471	EXON_PROBE	ENSONIG00000011457	NA
572981_0052_0560	UNK11FS001140978	AGATCAGAGGCCAAAGAGGGTTACCAGGCTCGAATCAAATCTTTGGAGGC	ON_PB	1	1	1	2	0.428077	EXON_PROBE	ENSONIG00000021042	NA
572981_0052_0562	LG15FS003149444	ATGTTACCTTCCTGTAGAGCTGGTCTCTCAAGGTCTTGATTTCCATGATGAAA	MZ_IL	2	1	1	1	-0.279325	BACKBONE_PROBE	NA	NA
572981_0052_0610	LG7RS024669031	TTGCCTTTCGAAGTTGTGTACATGATAACTTCACACTGGCCCTTTGGAGAA	MZ_PB	1	2	1	1	0.165538	EXON_PROBE	ENSONIG00000020398	CMKLR1_(4_of_4)
572981_0052_0612	UNK1501FS000000245	CAGATGCTCCTGACAGTGTGGAAATCTACACTATAGTAAATGTGGAGATTGGA	ON_IL,ON_PB,ON_aCGH	1	1	2	2	1.02517	EXON_PROBE	ENSONIG00000008336	HLA-DMA_(13_of_19)
572981_0053_0055	UNK87FS000003750	GGTCTTTATGTTTGTGCAGTGTTTACTAACTACTCCTCAGGTTCAGCAAAATGTGA	MZ_PB	1	2	1	1	0.270525	BACKBONE_PROBE	NA	NA
572981_0053_0081	UNK123FS000435749	ACCGCTTCGCCTTCCAGTGTCTCCTCCTGAAATCCTTCACTAGCACCCAG	ON_IL,ON_PB,ON_aCGH	1	2	2	6	1.94906	BACKBONE_PROBE	NA	NA
572981_0053_0085	LG4RS020814770	AATACTGCTGTGTGTCAGCGAGTTGCATATACAATAGAGGACTTTAAAAGCCCTATTC	ON_aCGH	1	1	1	1	1.00266	EXON_PROBE	on.gene.LG4.686	-
572981_0053_0087	LG11RS003326901	TGCCTCCCTCTACAGGGCATGGCAGTGATGTGCGCCACCATTAAGGAATG	MZ_PB	1	3	1	1	-0.075672	EXON_PROBE	ENSONIG00000013839	TGFBR2_(2_of_2)
572981_0053_0095	UNK48RS000997047	TCCTCACCATTCATACTCTGTCCTGCAATGATACTGACCCAAAAGCAGGG	ON_IL,ON_PB,ON_aCGH	2	2	3	4	0.991107	BACKBONE_PROBE	NA	NA
572981_0053_0103	UNK190RS000151008	TCCTGCTGGTCATCAAGATGGGACCCTTCACACAAGAGGAAAGAGATGCT	MZ_PB,ON_aCGH	1	2	1	1	0.931548	EXON_PROBE	ENSONIG00000013605	NA
572981_0053_0105	LG19FS024316451	CACAGTAGAGGACTTCCAGATTCGTCCACACTGCCTGTTTGTCCATTCGT	MZ_PB	1	2	1	1	-0.142062	EXON_PROBE	ENSONIG00000001814	PRKD1
572981_0053_0113	LG2RS020325942	AAGCTCATAGAGCAATAGAAGGAGAGAGCAGACACACTGACTGGTCTAAAT	ON_IL,ON_PB,ON_aCGH	1	2	2	3	1.33241	EXON_PROBE	ENSONIG00000012894	NA
572981_0053_0147	LG4RS023335933	AAACTTTGGTAGTCAAAGTGTTTCTACTACTGCTGTCTCCTCAGGCTGAGT	MZ_IL	2	1	1	1	0.23732	EXON_PROBE	ENSONIG00000009735	NA
572981_0053_0163	LG17FS015303995	CTTCCACTTTAATTACCTCACAAAGAGCTAACTTTCCTGTGATGGAGGAGAC	MZ_aCGH	1	1	1	1	-1.14732	BACKBONE_PROBE	NA	NA
572981_0053_0171	LG4RS001001208	TATGCACAGTAACGCCGTAATGTGCCTCTGTGCAGATGACAAATACATCA	MZ_PB	1	2	1	1	-0.688568	EXON_PROBE	ENSONIG00000002146	FBXW9
572981_0053_0219	UNK14RS001771167	TGCTGGAGGTGGTTGACATCCTTACCAACTATGTCAAGAAGACTTTCGAC	MZ_aCGH	1	1	1	1	-0.996873	EXON_PROBE	ENSONIG00000018696	GAD1_(1_of_2)
572981_0053_0295	LG12FS034436514	GGACATCCAGCACGGTGAGACAGACGGGTGGAGTGAGAGAAAGCTAGAGA	MZ_aCGH	1	1	1	1	-1.08233	EXON_PROBE	ENSONIG00000000818	PHF19
572981_0053_0297	LG11FS005508632	AAAATGCTTAGCTAAATTTCCTGAAACTTGATGGAGGTAGAGCATGAGCAATAGATGAAGCCA	ON_IL,ON_PB	1	1	2	2	0.741071	BACKBONE_PROBE	NA	NA
572981_0053_0301	UNK197RS000228535	ACGTGTAGACGCAACAGAGGAAAGTTTGTTGAACAAAAGATGGCGGATCT	MZ_PB,ON_IL	1	9	2	2	-0.336118	BACKBONE_PROBE	NA	NA
572981_0053_0317	UNK1697FS000002369	TTCATCAAAGTCCATGCCACGTAACATCATGGTTGGCCGCATCATAACGC	MZ_PB,MZ_aCGH	3	18	3	6	-1.19165	EXON_PROBE	on.gene.UNK1697.1	-
572981_0053_0343	UNK1247FS000000940	TTCTCTTCAGACATCAAGCGCTTGTTCTGGTTAAATATTATCAGAGGAGCTGAC	ON_IL	1	2	2	2	0.749285	BACKBONE_PROBE	NA	NA
572981_0053_0375	LG18RS011059863	GGGGCCATCACAGCCATAGTTATAGCAGTCTTCCTGGGAGCATCTGTCCT	ON_aCGH	1	1	1	1	0.842919	EXON_PROBE	ENSONIG00000009810	C2orf82
572981_0053_0377	UNK122FS000212141	AAACAAGAAGTGATACAGTACTGGTAAAGTGAGGCCGAACAATGACTCATTCAAGAAA	MZ_aCGH	1	1	1	1	-0.81809	BACKBONE_PROBE	NA	NA
572981_0053_0387	LG11FS031525641	GTTTCATTGCCATGATTAAGACCCTCTATTGTGACATTGAAAGTGTTTTGAAGGTCAATG	ON_IL,ON_PB,ON_aCGH	1	1	2	2	1.75571	BACKBONE_PROBE	NA	NA
572981_0053_0389	LG3FS015008939	AACCCGCTACGCCAGAACGCAGTTTCTCAACCCAAACATCAATGTAAGTA	MZ_aCGH	1	1	1	1	-0.96821	EXON_PROBE	on.gene.LG3.305	-
572981_0053_0415	LG18RS020723525	AAATCAGAGTTTGCTGCCAAAATCAGGGAGGTGGCGCAACAGCTGCACGA	ON_PB,ON_aCGH	1	1	1	3	1.35622	EXON_PROBE	ENSONIG00000015203	APOLD1_(1_of_5)
572981_0053_0491	LG17RS011357880	CAGGAAGATATGGAAAGGAAACTGAGGGAGGAAGAGGAGAAGGAGAAGAA	MZ_aCGH	1	1	1	1	-0.980888	EXON_PROBE	ENSONIG00000007664	CALR3_(1_of_2)
572981_0053_0513	UNK137FS000141650	TGGACTGATATTAAGGAGAAATCGGAGGAGTTTACTGTACACTCAAAAGACAATGGGA	ON_IL,ON_PB	2	5	4	7	0.335666	BACKBONE_PROBE	NA	NA
572981_0053_0515	LG23FS010572944	TTGAACATCAGGAACCATCTGGCTGCTTCTTCACTCGGAAGTAAAATCCA	MZ_PB	1	2	1	1	-0.0894055	BACKBONE_PROBE	NA	NA
572981_0053_0519	UNK494FS000085711	TTGCCTCAAGAAGATACTGCATGTCACGAATCCAGTCCTCTACAAGCACC	MZ_PB	1	10	1	2	-0.639986	BACKBONE_PROBE	NA	NA
572981_0053_0541	LG14FS024618711	GCCACCTTCTCATTCTGGTATGGGAGAACATCCATCTGCCAGAGCTTGGC	MZ_PB,ON_IL	1	9	2	3	-0.547851	BACKBONE_PROBE	NA	NA
572981_0053_0561	LG23FS001436401	CTGCAGTGCCGGTCAGAAGGTATTTAAAAGATTTTCTGTGTCAGCGCCTC	ON_IL,ON_PB,ON_aCGH	1	1	2	2	1.13791	EXON_PROBE	ENSONIG00000003635	RAD50_(2_of_3)
572981_0054_0010	UNK86FS000431742	GAAAAGCAGCACGAGGGATCAGTAAAGCTGCAGAAGAAGATCAGCAGTAG	MZ_IL,MZ_PB,MZ_aCGH	2	2	1	1	-1.07719	EXON_PROBE	ENSONIG00000001522	CCDC96
572981_0054_0012	LG15FS025405650	GCTTTAACCTTGTCTTGCATTGGAACTGGTATTTTGCGTGCAGGCTTTACTA	ON_IL,ON_PB	1	1	2	2	0.535363	BACKBONE_PROBE	NA	NA
572981_0054_0098	LG19FS010884745	ACTGCACATGGCTTTACCAGGTTGTAACCCATGGAGATAAGGCAGGTTTT	MZ_PB	1	2	1	1	-0.0337099	BACKBONE_PROBE	NA	NA
572981_0054_0138	LG14FS031699453	TGAGTGTCATGAAAGAGGAACCTGCAACTTCTACACCAACTCCTACAGCT	MZ_aCGH	1	1	1	1	-0.839066	EXON_PROBE	ENSONIG00000001058	COL4A3_(2_of_2)
572981_0054_0154	LG2RS009286961	AGAGCTGGACCAGAAGGATTTGATTTAAACATCATTAACACTCACAGGAACAGCAGA	MZ_PB	1	2	1	1	-0.517889	EXON_PROBE	ENSONIG00000000962	NA
572981_0054_0162	LG4RS016645046	AGGCAGGCTGCTATGGATATAACTGCAAAGTACTGCCGTAAAGAAATGGA	MZ_aCGH	1	1	1	1	-1.37405	EXON_PROBE	ENSONIG00000001880	CHCHD5
572981_0054_0170	LG4FS024530945	GTCATCGCCCAGCCAGCCACCATCATCAAGAGCGAGACGCAGGAGAATGG	MZ_aCGH	1	1	1	1	-1.26445	EXON_PROBE	ENSONIG00000009564	FOXK2_(1_of_2)
572981_0054_0196	UNK163FS000311746	CTTGTGTCAAATCTGTTGCTTCTCCAAAAGGCTTCAAGATGTCCACCATCT	MZ_PB,ON_aCGH	2	5	2	2	1.76472	BACKBONE_PROBE	NA	NA
572981_0054_0248	UNK11FS000313289	CAGAAGAAGAAAATCTACACCAGTCTAACAGAGACAGTTAAGGAAAACATGACAAAA	MZ_PB	1	2	1	1	-0.300308	EXON_PROBE	ENSONIG00000012332	C8orf80_(3_of_4)
572981_0054_0294	UNK477FS000073437	TGTTGTTTGAGCTTGCTGGGAAAGACTTGGTCTGAGATTTGTGTTGGAGG	MZ_PB	1	2	1	1	-0.230854	BACKBONE_PROBE	NA	NA
572981_0054_0306	LG12RS021759650	AGTATTTCTGGATGGTTTGAAGCCAAAAGAAGAGCTGCTGGCAGCTGTGT	MZ_aCGH	1	1	1	1	-0.998165	EXON_PROBE	ENSONIG00000015273	C9orf95
572981_0054_0312	UNK673FS000032814	GTTGTGTGGTAAGGCTTTTGCTCTAAATAGCGACTTACAGAGGCATCTAGTTA	MZ_PB	1	5	1	1	-0.009211	BACKBONE_PROBE	NA	NA
572981_0054_0316	UNK910FS000008110	TCGGTTGCCAAATGAATATTTTTAGGAAATCTTTTCTTGGCCTCTTTGTACATCACA	MZ_PB,ON_IL	1	27	4	9	-0.489123	BACKBONE_PROBE	NA	NA
572981_0054_0320	LG7FS035337619	TGCACAAAGACTGAAGTTACAGTAAACCAGCTCAGTGTTCTCAGGTGTGC	MZ_PB	1	2	1	1	0.434315	BACKBONE_PROBE	NA	NA
572981_0054_0352	LG19FS019694827	GTGGTGTCCATGACAGGTGTGGGACAGACACTGGTGTGGTGTCTTCACAA	MZ_aCGH	1	1	1	1	-1.52032	EXON_PROBE	ENSONIG00000012138	GCHFR
572981_0054_0394	UNK4786FS000000021	AAATGAGATTAAATATTTTATTTGAGCAAGCAGACAGGCACCAACAGAGCCGTGTGAA	ON_PB,ON_aCGH	1	1	1	2	1.56381	BACKBONE_PROBE	NA	NA
572981_0054_0424	UNK148FS000134368	TTTTGTGTGTTTTTATATTATAAGATTAATAACCCTTTTGTGGTTCTTTGT	MZ_PB	1	2	1	1	-0.129752	BACKBONE_PROBE	NA	NA
572981_0054_0434	UNK52RS000500641	AGGGAAACCACTGGAGTGGATTAGTAGAGACACTGCTGTGAAAGATTCACTAAATAA	MZ_PB	1	2	1	1	-0.218509	BACKBONE_PROBE	NA	NA
572981_0054_0438	UNK630RS000027654	CTGGCGTGCAATCAGCCAATGCAAAACCGATATCTCCAGCAGTGCACACA	ON_IL	1	1	2	1	0.135578	EXON_PROBE	ENSONIG00000006979	PRF1_(11_of_15)
572981_0054_0556	LG8-24FS003541383	TGTGGACCTTGCCAACACAGAGAAGCCTCCAGTTGACATCCCTGCCCATG	MZ_aCGH	1	1	1	1	-1.022	EXON_PROBE	ENSONIG00000019519	WDR45L
572981_0054_0558	LG17RS013966347	ACCCACCATCATGATCTCCATGATGCCACCAAAATACAAGGAGCTGCACA	ON_PB	1	1	1	2	0.7218	EXON_PROBE	ENSONIG00000018009	NA
572981_0054_0560	UNK400RS000094582	AGAGAGCAGCTGTGAAGTCTTGTCCTCAGTTCTCACCTCACAATCCTGCA	MZ_IL	2	1	1	1	0.0415093	EXON_PROBE	ENSONIG00000014874	NA
572981_0054_0612	UNK104RS000125909	GCTGTGGCGGTGCTGTGTGTCACAGTGTTGATGCTCCCCCTGCACACTGA	MZ_PB	1	2	1	1	0.288668	EXON_PROBE	ENSONIG00000009187	MOSPD3
572981_0055_0007	UNK257RS000011007	TGATCACTTTTGATGACAGAATTTCTTACTGGAAGCGAGAACTCGTTCAGGC	ON_IL,ON_PB	2	2	3	4	0.595479	EXON_PROBE	ENSONIG00000007188	ITIH4_(4_of_5)
572981_0055_0023	UNK5344FS000000427	ACTATAGAGATGCACATCATAGCCACGGCTGCTTTGGCCGAGTTATTCAG	MZ_PB,ON_IL	1	2	2	1	0.238671	BACKBONE_PROBE	NA	NA
572981_0055_0033	LG15FS012678590	AGTGCTGTAATAAAATCTGTTTCTTGTTGAGCTGTTGCCTGGAGTGAAGAACAC	MZ_aCGH	1	1	1	1	-0.92961	BACKBONE_PROBE	NA	NA
572981_0055_0043	UNK117FS000409726	TGAAGCATGAAGTACCTCAGATTAGGCGAGTCTTAGAAAGACTTGCAAAG	MZ_PB,ON_aCGH	2	3	2	2	1.23854	BACKBONE_PROBE	NA	NA
572981_0055_0051	LG7FS000223397	CCTCAGTTATGGGAAAATGAACTGGAAATGCAAGTTGTGCAACTTCACAACCA	MZ_PB,MZ_aCGH,ON_IL	1	7	2	2	-1.25353	BACKBONE_PROBE	NA	NA
572981_0055_0057	UNK321RS000046672	ATGTTGCTGTTTACAAGGGTGGACAGTTCCTTCCAGATCACCAGCATCCA	MZ_IL,MZ_PB	2	2	1	1	0.205784	BACKBONE_PROBE	NA	NA
572981_0055_0077	UNK71FS000402582	ATGAACTCTTCCTTTATCTTGGGCCTACCTGCCAGGGGCATTCACCTTTA	ON_IL,ON_PB	1	1	2	2	0.668555	BACKBONE_PROBE	NA	NA
572981_0055_0081	LG5FS034439512	CACTGTCTCTGTTACTGCACACGGCTGACATAAGTCATCCATCCAAGCCT	MZ_aCGH	1	1	1	1	-0.889455	EXON_PROBE	ENSONIG00000005222	PDE1B
572981_0055_0225	UNK388RS000024207	TGGACGATCCTCTGGAGCATGGAGCCGTCTATCATCTGGAGCTCCGCCTC	MZ_PB	1	2	1	1	0.0883926	EXON_PROBE	ENSONIG00000007242	C1orf55
572981_0055_0257	LG22RS002531055	CTGGGAGTCTGCCAAAGGCAGCTCAAGGTGGGAACCTATCAGCATGACTG	ON_IL,ON_PB	1	1	5	4	0.73703	EXON_PROBE	ENSONIG00000021373	NA
572981_0055_0273	LG12FS011729350	AATGATAAATGCTGCTCGCAGAAGGAGGAAAGATGTTCGCAGTGGAATGAA	MZ_aCGH	1	1	1	1	-1.16871	EXON_PROBE	ENSONIG00000011762	NKX3-1
572981_0055_0307	LG8-24RS021183470	AGGTATCTTCAGGACCAACGAGAGGAAGCGCTGTCACTTCTAAACCAATC	ON_aCGH	1	1	1	1	1.135	EXON_PROBE	ENSONIG00000019132	NA
572981_0055_0333	LG6RS004192508	GATCTGGATGAGCTGGTTCGACGAGGGGAGTGGAAAGGCCTTTCCTCATC	MZ_PB	1	2	1	1	-0.107629	EXON_PROBE	ENSONIG00000000138	HYLS1
572981_0055_0337	LG16-21FS005717304	TGTGATGGATGCTTGAGGGACTTATCTGAAGAACAAAATTAATCCAGGGACTTGTATCA	MZ_PB	1	2	1	1	0.372252	BACKBONE_PROBE	NA	NA
572981_0055_0357	LG9FS001121304	GTGTGAATAAATCTGACAGCTCAGGTGGAGAAACCAGAGAGCTGCATTAC	MZ_aCGH	1	1	1	1	-0.924651	BACKBONE_PROBE	NA	NA
572981_0055_0363	LG20FS027080177	TCCTGCTGCTCCCCTTCTTCCCTGAGAGCCCCAGGTACATGCTCATCCAG	MZ_IL	2	2	1	2	0.0706363	EXON_PROBE	ENSONIG00000002438	SLC2A7
572981_0055_0391	UNK2312RS000000097	TGAAAGCAAGCAGCTCTCCAGGCCTCTTGACATCTCTGGTGACCCTGATA	MZ_PB,ON_IL	1	3	2	2	-0.0601917	EXON_PROBE	ENSONIG00000018288	NA
572981_0055_0421	LG6FS035670260	AGGAATGAAGACGCTCGCCGATATTTAGCCGACCTTCGATCATTACAGCT	MZ_aCGH	1	1	1	1	-0.860688	BACKBONE_PROBE	NA	NA
572981_0055_0429	UNK51RS000222844	TCCAGGACCATATCATGTGGCCTACCCACGAAACTACAAATTCATCATGG	ON_IL	1	2	2	2	0.0849641	EXON_PROBE	ENSONIG00000003811	NA
572981_0055_0439	LG7FS020657751	CTAAGCAGAACGATCCATCTGGCAGCATGTAATATCCATAGTACACTGCT	MZ_PB	1	2	1	1	0.0540359	BACKBONE_PROBE	NA	NA
572981_0055_0441	UNK3887FS000000495	TGTTAAAGGACTTCATTGATGATGTGATTGAAAATCGACAAGTATGTGATGATA	MZ_IL,ON_PB	3	3	2	5	0.335004	BACKBONE_PROBE	NA	NA
572981_0055_0465	LG11FS028554702	GCCAAGGACATGTTCAACTACACCATAGAGGACTCACTGGTCAGTGTGTG	ON_PB	1	1	1	2	-0.158003	BACKBONE_PROBE	NA	NA
572981_0055_0467	LG18FS005566594	TCATATTATGAAAAAGGTCTGTATCATTAGCCTTAGTGAGAATACCCAAATTTATG	ON_IL,ON_PB,ON_aCGH	1	1	2	2	0.840414	BACKBONE_PROBE	NA	NA
572981_0055_0509	UNK205RS000072276	GAGAAGCTGTGAAGCTCTGTCCATGGTTCTCAGCTCCCACTCCTGTAGTC	MZ_PB,ON_aCGH	1	2	1	1	0.819811	EXON_PROBE	ENSONIG00000019156	NA
572981_0055_0511	LG11RS007349478	AAATTTATTGCAGTGACTCAACCTGAAGCTTCATCTTGGACTGCTGCTGTG	MZ_PB	1	2	1	1	0.411862	EXON_PROBE	ENSONIG00000002731	NA
572981_0055_0529	LG19FS026175068	TTGAAGTAACGCTGAAAGTTTAAATCCACTCTGGTGGTGGACTTATACTGAAGCTGT	MZ_PB	1	2	1	1	-0.430961	BACKBONE_PROBE	NA	NA
572981_0055_0535	LG23RS017631136	CCCTTTCAGATAAAGCTGTGGCATCCTTAAAGGAGAGTGAGAAATTGCTG	ON_aCGH	1	1	1	1	0.838555	EXON_PROBE	ENSONIG00000002193	HAUS8
572981_0055_0543	LG5FS036651863	GAGGAGATTTGAATACCATAACAGGATATGCAGATCACCTGCTGCAAGCA	MZ_PB	1	2	1	1	-0.0951567	BACKBONE_PROBE	NA	NA
572981_0055_0549	LG11FS030467709	GTTCTTCAACCAATCCACTTCCCGCTGTCCAGTCTGTACATATATGCTGG	MZ_PB	1	2	1	1	0.116625	BACKBONE_PROBE	NA	NA
572981_0055_0583	LG8-24FS018513187	AGTACAAGAAGACATGCACTGACATCATCAACAAGCTGCTGAAGCGCAGC	MZ_aCGH	1	1	1	1	-1.08128	EXON_PROBE	ENSONIG00000016030	GPR26_(1_of_2)
572981_0055_0593	LG4RS023325399	GATAAGGAGCACTGTTGCCCGCAGGGTTACACCTGTGACATCTTATCCAG	MZ_IL	2	1	1	1	0.0807825	EXON_PROBE	ENSONIG00000009735	NA
572981_0055_0603	UNK2RS001003714	GCTGGATCTGAGCTGGAACCAGATCACCACTCTCTCTGAGGGATTCTCCA	MZ_PB	1	2	1	1	-0.623883	EXON_PROBE	ENSONIG00000021038	NA
572981_0056_0016	LG23RS000498912	GTAATGGTGGCGGCAGTTTGAGCGACTACTCGTCATCTGTGCCGTCAACA	MZ_PB	1	2	1	1	-0.12373	EXON_PROBE	ENSONIG00000003589	AGAP9
572981_0056_0032	UNK3864FS000000011	GACTTTTTATTTTTACAGGAAGTATGAGTGCATGCAGTGCACCTCCTAAAATCCC	ON_IL	2	2	3	2	0.0752128	BACKBONE_PROBE	NA	NA
572981_0056_0050	LG7RS024386482	ATATGCAGGAAGGAGAGGATGCAGTACAGTTTGCCAATAGAGTGAAAGCC	MZ_aCGH	1	1	1	1	-0.848038	EXON_PROBE	ENSONIG00000013846	NA
572981_0056_0058	UNK159FS000294152	TAGCTGAACGAAAGCGCCTGCCCACAACCAATATACATCATCGTCCCAGA	ON_PB,ON_aCGH	1	1	1	2	0.876128	BACKBONE_PROBE	NA	NA
572981_0056_0060	UNK784FS000013636	CAACAGAGCAATTTGCATTCGAAGTTATGCCCTCCATTTATTTGAACAAGGACTGGTAT	ON_IL	1	1	2	1	-0.254605	BACKBONE_PROBE	NA	NA
572981_0056_0082	LG11FS005369701	TCTCACTGACACATGCATGGTATTAGTAATTCTAACTTTTAGAAAGCATCAGGTCCTGTAAA	MZ_PB	1	2	1	1	-0.158806	BACKBONE_PROBE	NA	NA
572981_0056_0140	UNK109RS000262793	TCTAGAGCCCTTCGATCAAGTGATCACCTACTCCTTACTTTACATAAGTCTAG	MZ_IL,MZ_PB,MZ_aCGH	4	4	1	1	-1.05121	BACKBONE_PROBE	NA	NA
572981_0056_0142	LG4FS009797744	GGCTGTGCTTGCTAAACCATCTGCCTTCTTAGTCTCCCAACACACACACA	MZ_aCGH	1	1	1	1	-0.906151	EXON_PROBE	ENSONIG00000008043	RAB3D_(1_of_2)
572981_0056_0146	LG13FS017623746	AATCTGCCTTTTCAAACTATTCCCATATAGTAAGACCACCAAGGGTGCAATCTTT	MZ_aCGH	1	1	1	1	-0.982043	BACKBONE_PROBE	NA	NA
572981_0056_0168	LG14RS024300745	ATATTTGTAACCAGACACTGCCAGGAAGCCTTGTGTGGCGTGTTTCATCATATAAAT	ON_IL	1	1	2	1	-0.400384	EXON_PROBE	ENSONIG00000016888	NA
572981_0056_0170	UNK184FS000132717	GGAGCCAGAATATCTTGTTTTGTACAAGGATGGGAAGTTTCTTCCAGATAACCA	ON_IL,ON_PB,ON_aCGH	1	1	2	2	0.833753	BACKBONE_PROBE	NA	NA
572981_0056_0200	UNK39FS000600652	AAAGGGTGTGGGTGATTCTGGGATTGATGCAGGAGGGCGACAGAAATAAA	MZ_PB,ON_IL	1	6	2	4	0.661133	BACKBONE_PROBE	NA	NA
572981_0056_0248	LG20FS015720108	CATGGTCTCTGATGAGTACGAGCAGCTGTCATCAGAAGGTGAGGAGACCA	ON_IL	1	2	2	2	0.545924	EXON_PROBE	ENSONIG00000017923	RPL10L
572981_0056_0260	LG10FS006346059	CCTAATACACTTCACTCCGTAGTCCTGTGGTTGGGTTATTTTAACTCTACC	MZ_aCGH	1	1	1	1	-1.4888	EXON_PROBE	ENSONIG00000001869	HRH2_(2_of_2)
572981_0056_0274	UNK16RS001111610	TAATCAAATCTGCTGGTCTTACTATCAATCCTCACAAGTGTAAGATCGCACAG	MZ_PB	1	5	1	1	0.0416214	BACKBONE_PROBE	NA	NA
572981_0056_0282	LG5FS030853434	GTGAAAATCCACTGCCTGGAGCCACCAAGCAGAGACGAAAGGAAATGAAA	ON_PB	1	1	1	2	-0.115203	BACKBONE_PROBE	NA	NA
572981_0056_0296	UNK859FS000012215	CTGAAACATTGCAGCTCTTCTGCCACATCAGGATCTGCTCATAGTCACTT	ON_PB,ON_aCGH	2	2	2	6	2.21931	BACKBONE_PROBE	NA	NA
572981_0056_0312	LG13RS006119037	GTTGCAGAAAGTGCAGGGCCAAGCTATGCACTCAGGTGATGAGTGATCTT	MZ_PB,ON_IL	1	5	3	4	-0.361071	BACKBONE_PROBE	NA	NA
572981_0056_0324	UNK32FS000399760	ATGTGAAACAAGTGTCTATCTTCTTTCATGGACCCACTAAGTGTTTGACCCA	MZ_aCGH	1	1	1	1	-0.889987	BACKBONE_PROBE	NA	NA
572981_0056_0326	UNK6RS002514167	AGCTCACCCAGCTTTGGAACAGGATTCTCCTCAGACAGATTCAACTCTAA	MZ_IL,MZ_PB	2	8	1	1	-0.710285	EXON_PROBE	ENSONIG00000005392	NA
572981_0056_0334	LG8-24RS021875194	GAGCAGCTCTTACACTCTGAAGACCACCTCCACCTCCTCCAAAGCTTCTC	ON_IL,ON_PB	1	1	2	3	0.505068	EXON_PROBE	ENSONIG00000019086	NA
572981_0056_0360	LG2FS004275488	ACATCCGACAGGGCATCAGGGATAAGGTAAACTTCAATACTAATAGAGCCT	MZ_PB	1	2	1	1	0.128968	EXON_PROBE	ENSONIG00000001539	CPLX1_(1_of_2)
572981_0056_0362	LG3FS009397897	CTTCCTCGTTAATCCGTGTCACTTCTCTATAACTACCAAAAGTCAGGCTCTT	MZ_PB	1	2	1	1	-0.458063	BACKBONE_PROBE	NA	NA
572981_0056_0376	LG14FS024747802	GTGTATGTGATATTCTCTTTAGCACAACCACTTTACCTAAGATCATAAGCAGATATTGGTT	ON_IL,ON_PB	2	4	4	6	0.513719	BACKBONE_PROBE	NA	NA
572981_0056_0382	UNK41FS001176083	ACTGAGTGGATTGAGAAAAAACTGCAGTGTGAGTTCCAGGTCAGTCCATC	MZ_PB	1	2	1	1	-0.395115	EXON_PROBE	ENSONIG00000017210	NA
572981_0056_0394	LG10FS001161873	TGTGTGGCTCCTCTGGGTGTCCTGGTTCTGCACCTGTGCAGAGTACTCCA	MZ_aCGH	1	1	1	1	-0.858658	EXON_PROBE	ENSONIG00000015779	ROBO4
572981_0056_0400	UNK171FS000001242	TCCCTCTTTTCCCTTCTCAGTGACTTCCAGCTTATGACTCAGCTATATGTTCATATA	ON_IL,ON_PB,ON_aCGH	1	1	3	2	1.53324	BACKBONE_PROBE	NA	NA
572981_0056_0418	UNK189FS000184013	CTGTCCTGGAAACACATGTTTGTACACCGAAAACCTGTGGATGTTTTCAAGA	ON_PB,ON_aCGH	1	1	1	2	0.969292	BACKBONE_PROBE	NA	NA
572981_0056_0422	UNK1442FS000001289	GCCGCCCTTTTTCCTGACTTTAATTTATTCATGCAACGCTTTGCTTGAATTGAACC	ON_IL	1	1	2	1	0.39542	BACKBONE_PROBE	NA	NA
572981_0056_0432	UNK1886FS000000135	TTGTTAGCTTAGCTTGTGCGGTTAGCTTAGTTGCATTAGCATATTTAAAT	ON_IL,ON_PB	1	2	2	9	0.320537	BACKBONE_PROBE	NA	NA
572981_0056_0564	LG23FS013708420	GCCATAGTAAAGTACACAGATCTATACACCTTGGCACATATACCCTCCTC	MZ_aCGH	1	1	1	1	-0.860315	BACKBONE_PROBE	NA	NA
572981_0056_0576	LG15FS021372369	CTTTGTCCCGCACTCGAACACACACTAATGTTATGAGTGCCACAAGCCCT	MZ_aCGH	1	1	1	1	-0.825722	EXON_PROBE	ENSONIG00000000823	WDR20_(2_of_2)
572981_0056_0598	UNK151FS000366316	ATGTTCTTCCGTCCGGTCTTTGCTATGCTTCGTCCCTTCTTGCCTGATAA	MZ_PB	1	2	1	1	-0.11991	EXON_PROBE	on.gene.UNK151.15	-
572981_0056_0606	LG14RS024409679	TGCTTAATTCAAATGTGTGTTTTCCACTTAGCAATGGTGATGGAACGGTTTGCT	MZ_PB	1	3	1	1	-0.207588	BACKBONE_PROBE	NA	NA
572981_0056_0610	LG4FS006857257	CGGCGAAAGCAACCGATCCTGCTTTTATGCAGACTTTAGACTGTGACAGG	ON_IL,ON_PB,ON_aCGH	1	1	3	4	1.59004	BACKBONE_PROBE	NA	NA
572981_0056_0614	LG5RS036028061	GCCGTTTGTTGGGATCCTGAACATCAGCGAGGACGAGGCGCTGCTGAAGT	MZ_PB	1	3	1	1	-0.0732943	EXON_PROBE	ENSONIG00000005382	NA
572981_0056_0626	UNK339FS000127609	CTGAGAATCAGAAAGCCTTGACATTTACTGCTATTAACTTTACACTCTTGTT	MZ_IL,ON_aCGH	3	3	2	3	1.50404	BACKBONE_PROBE	NA	NA
572981_0057_0007	LG23FS019886441	CAGTAAGTGCAGCACTTAGTACCATTTAGTCTGGACCAACCCACAATCAG	MZ_aCGH	1	1	1	1	-0.94995	BACKBONE_PROBE	NA	NA
572981_0057_0033	UNK117FS000249775	GCGTGAAAAGGGTGTATCAATGATGGGCATACTGATAAGCGGAGCTCTAT	MZ_PB,ON_IL	1	6	2	5	-0.112548	BACKBONE_PROBE	NA	NA
572981_0057_0065	LG2FS012305130	GACCGCTACCTGGGCAGCGTGACCTTCTCCTTGGAGGTCGGAGCGTAAGG	MZ_PB	1	2	1	1	-0.0369608	EXON_PROBE	ENSONIG00000002552	ATP1B4
572981_0057_0069	LG17RS001885862	CAGTGCGGGAGCGGCGAGTGTGTCCATTTGAACTGGAAGTGTGACGGCGA	MZ_aCGH	1	1	1	1	-0.874185	EXON_PROBE	ENSONIG00000008841	LRP8_(1_of_2)
572981_0057_0079	UNK11FS001063649	GCCAAAGAGGGTTACCAGGCTCGAATCAAATCTTTGGAGGCAATGAAGGA	ON_IL,ON_PB	1	1	2	3	0.342946	BACKBONE_PROBE	NA	NA
572981_0057_0103	LG7FS045928748	GTACACTGTTACTGGACTGCTTCCAGGAAGGAAGTACTATTTTTAGGGTCA	MZ_aCGH	1	1	1	1	-1.15629	BACKBONE_PROBE	NA	NA
572981_0057_0115	LG12FS029479782	CTAACAAGGACAACTTTGAATTCCTGGAATGGAAGGAAGGCTCCTACGGT	ON_PB,ON_aCGH	1	1	1	2	1.00083	EXON_PROBE	ENSONIG00000013911	NA
572981_0057_0129	LG19FS025540746	AGGTGGTGGAAGTGACTTAAAGCTGTGACATATCAGCTGCACAGTCACAT	MZ_aCGH	1	1	1	1	-1.04092	EXON_PROBE	ENSONIG00000011346	LAMTOR3
572981_0057_0141	UNK54FS000024032	CTTCATCAGCTGGTTACCAGGCAACCTGAAATGCTCAAGAAGCCGTTTTT	ON_IL	1	1	2	1	0.0607694	BACKBONE_PROBE	NA	NA
572981_0057_0173	UNK76FS000242527	ACTAACGATGACTTTAAGAAAGCAAGGGATGAAGCGTGGAATTCTCCTGTG	MZ_PB	1	2	1	1	-0.352671	BACKBONE_PROBE	NA	NA
572981_0057_0183	LG4RS011788920	TGGAGTGGTCAACTTCTTCCTGGCTCGTACAGATGCCATGCAGAGGGTGA	ON_IL	2	4	3	4	0.628784	EXON_PROBE	on.gene.LG4.398	-
572981_0057_0259	LG14FS015625301	TAGAGCCAGGCTGCTCTGGTTGCATCTTGTTCACATTTCCACTCTGAAAG	MZ_PB,MZ_aCGH,ON_IL	1	5	2	2	-0.91052	BACKBONE_PROBE	NA	NA
572981_0057_0271	UNK52RS000584015	ATGGTCAGACTCTGACACAATCTGAACCAGACCTAATTAAAAGACCTGGAGA	ON_IL,ON_PB,ON_aCGH	1	1	4	4	1.25068	BACKBONE_PROBE	NA	NA
572981_0057_0303	UNK265RS000049761	AAGAAGCAACCCTGGGTTTATGTCAACTGCGGTCACGTACACGGCTACCA	ON_aCGH	1	1	1	1	0.946049	EXON_PROBE	ENSONIG00000002069	PELI3
572981_0057_0309	UNK194FS000012502	GTAGGTAGTGAACATATTTCAGCAGTAGTGTAACATATATAAGAAAACTCTGCAGAGTGACTG	MZ_PB,MZ_aCGH	1	5	1	1	-1.34734	BACKBONE_PROBE	NA	NA
572981_0057_0403	UNK396FS000024463	CAAAGCAAGAGTGATAATTCCAGCCAGCAGGCCCAAGGAGAGAATAACAA	ON_IL,ON_PB,ON_aCGH	1	1	2	2	0.982798	BACKBONE_PROBE	NA	NA
572981_0057_0425	LG6FS006952920	CGTGGCTGCAGCCGGCGGTGTTACTGGTGCATCAGCAGCCATCGCAAATA	MZ_aCGH,ON_IL,ON_PB	1	1	2	2	-0.86463	EXON_PROBE	ENSONIG00000013090	APOLD1_(4_of_5)
572981_0057_0493	LG12RS008175401	CGTCAGCAAATGTAACACTGGAAAATCAGTTGCAGAGTGCACAGAAAAACCT	MZ_IL,MZ_PB,MZ_aCGH	2	2	1	1	-1.12903	EXON_PROBE	ENSONIG00000011005	CCDC92
572981_0057_0525	UNK97FS000660932	TTCAGGAACACTGTGCGAGTCTAATCCAGACCAAAGGCTCTGCCATCAAG	MZ_PB	1	2	1	1	-0.406268	BACKBONE_PROBE	NA	NA
572981_0057_0529	UNK14FS001090582	GCTTTGCTGCTTCCATTCAAATCAGTCAAAGCATCAAAGGTCAGTGCGGA	MZ_aCGH	1	1	1	1	-0.873493	EXON_PROBE	ENSONIG00000018654	NA
572981_0057_0537	UNK4577FS000000740	GGATGATGTTGATAGTCACGTGCTTGTCCAAACACCTCTGTCACTTTGAT	ON_IL	1	2	2	2	-0.711029	BACKBONE_PROBE	NA	NA
572981_0057_0539	LG7FS035681136	TGTTAATTTGTGGAGGGATGTCCAGCACTGGAGCGTGCTCGAAAGTAAAT	ON_IL	1	1	2	1	0.0389413	BACKBONE_PROBE	NA	NA
572981_0057_0575	UNK4774FS000001023	CAATTGGATCTCCTGAGTACAGTGAGTCACTTCGGCAAGTAATTTCCCATT	ON_IL,ON_PB	3	3	12	6	0.446831	BACKBONE_PROBE	NA	NA
572981_0057_0583	LG14RS016370747	TGCTGCACCTACACGAGGCAGAGGGCGAGGAAGCAGAGGCCGTGGTGGCC	MZ_PB	1	2	1	1	-0.0285075	EXON_PROBE	ENSONIG00000006062	MRE11A
572981_0057_0585	UNK71RS000170418	AGAGGCTCTACTGAGACTGCTGCCAGTGGTCAAAGCCTCCAAGAAAGCTC	ON_IL,ON_PB	1	1	2	3	0.221063	EXON_PROBE	ENSONIG00000008960	NA
572981_0058_0046	LG4FS012295837	TCCTCTGGTACAAGCAGTCACAGGGTGGACAGTTACAGCTGCTGGGATAC	ON_PB	2	1	2	2	-0.269903	BACKBONE_PROBE	NA	NA
572981_0058_0096	LG2FS007133248	CCTGTCCAGTTGTGTCATGGGATGCATCTCTATACCCAGCAGGCCTTGCT	MZ_PB	1	2	1	1	0.260607	EXON_PROBE	ENSONIG00000001222	FAM198B
572981_0058_0104	UNK236RS000082231	ACTGCAACATATGTGGTGAACTGGATCCTTGGTGCCAAGCAGTACCATGA	ON_IL,ON_PB	1	1	2	2	0.687983	EXON_PROBE	ENSONIG00000010413	GALC_(1_of_2)
572981_0058_0126	LG5FS021146360	TGCAAACGTCATCAACATGATTTATATTGTTTCGCTTCAGCCGTCTCTTGTCACTTTC	MZ_aCGH	1	1	1	1	-0.819028	BACKBONE_PROBE	NA	NA
572981_0058_0164	UNK342FS000166929	CAATGCCCACCTGGCCTGTCGGGCGTTCAGGCGCTTAGCCGCTTGGAGGT	MZ_aCGH,ON_IL	1	3	2	3	-1.41928	BACKBONE_PROBE	NA	NA
572981_0058_0172	UNK108FS000576922	TGCTTCTGCTGATGCTAGCCTCCACTTAAGCCACCTTAACTGTCCCATCA	ON_aCGH	1	1	1	1	1.00038	BACKBONE_PROBE	NA	NA
572981_0058_0174	UNK29FS000776164	TTTTTGTTTGGATAAATCACTGTCCTATTTCTCAGCACCCATGCAATTTT	MZ_aCGH	1	1	1	1	-0.974015	BACKBONE_PROBE	NA	NA
572981_0058_0252	LG19RS018673140	TGGAATTTCGAACACTACTGGACTTGGTCCAGGAGTTTGAAGGAGCATAC	MZ_IL	2	1	1	1	-0.504961	EXON_PROBE	ENSONIG00000012019	VASH1
572981_0058_0268	LG4FS009611117	ATTGCAGTTCGAGGTGGATCAGTTATGTATGACCTGCTGATTGCAGTTATCT	MZ_aCGH	1	1	1	1	-1.06784	BACKBONE_PROBE	NA	NA
572981_0058_0286	LG16-21FS007839194	CAACTCTGTTCTTTACAGCATGATTATCTATCCAAAGCTCTTATCTGATGTTTTGT	MZ_IL,MZ_PB	3	5	1	1	-0.200336	BACKBONE_PROBE	NA	NA
572981_0058_0310	LG23FS008932478	CAGCTATATTCAGATGGCCTGGAAAGCTTTGCCCTCCCTTGAGCAAAATA	MZ_PB	1	2	1	1	-0.257627	EXON_PROBE	ENSONIG00000004870	HSD11B1L_(1_of_2)
572981_0058_0320	LG7FS014058638	GGGAACATTGTCCTGCTGGGAGAGTACATGTCATGTTCATGAATGCCAGA	MZ_aCGH	1	1	1	1	-1.08828	BACKBONE_PROBE	NA	NA
572981_0058_0324	UNK2RS000302602	CAGGAGTATGTGGACGTCAGCCCTCCGCAGAGGAACTGGAAGGGCATTGC	MZ_PB	1	2	1	1	-0.342887	EXON_PROBE	ENSONIG00000012140	DPP10_(2_of_3)
572981_0058_0350	LG7FS034442591	GATTTGTGGTTTAAACAAAGATACTCAGTCAGAGAGTCCATCTACAAGTGCCAC	ON_IL,ON_PB	2	4	4	7	0.0469822	BACKBONE_PROBE	NA	NA
572981_0058_0376	LG23RS002426893	CAGGATGAACGGCTGTAACCTCTCAGAAAGAAGCTGTGAAAGTCTGTCCT	ON_IL,ON_PB,ON_aCGH	1	1	2	2	0.855429	EXON_PROBE	ENSONIG00000018764	NA
572981_0058_0410	UNK179RS000085282	GGATGACTGCAATAAGAATGGCAAAAAGGCTGCAGAGGCAATGTCACTCA	MZ_PB	1	2	1	1	0.128821	EXON_PROBE	ENSONIG00000008718	ATXN7L2_(1_of_2)
572981_0058_0424	UNK184FS000136135	GTGAACACTGCTGATAATGGAACATACGTGTGTCGTGTCTTCACGGAAGA	ON_IL,ON_PB,ON_aCGH	1	1	2	2	1.15398	BACKBONE_PROBE	NA	NA
572981_0058_0478	LG1FS000770990	TCCCAGTTTCCATAAGCTAAAAGTAGAATAGTGAGTAACGTCACAGTGGGTTATGGA	MZ_aCGH	1	1	1	1	-0.938213	BACKBONE_PROBE	NA	NA
572981_0058_0522	LG8-24FS023663621	AAACCATTCAAATGTAGCATTTGTAGTAAAAGATTTACGCAGAGGATTCATTACAAA	MZ_PB	1	2	1	1	-0.304048	EXON_PROBE	ENSONIG00000018036	NA
572981_0058_0542	LG6RS025173241	ATGCTTTCCTTTTAGTCATCAGCCTGAAGTCAAGGTTCACACAAGAGGAAC	MZ_IL,MZ_aCGH	4	2	2	2	-1.05131	EXON_PROBE	ENSONIG00000016464	NA
572981_0058_0576	LG5RS010820935	TGCTTTCTGAAATGTGGCATGAGTGCAAAAAAGTAGAAAACATGAGGCTGTTCAACTTGATGT	MZ_PB	1	2	1	1	0.103761	EXON_PROBE	ENSONIG00000020328	DNAH1
572981_0058_0628	UNK1241FS000000399	CTTCCATCAATTTGGCTTTGCAAGACTTACTGAGTTTGCAGAGCCAGGCA	ON_IL	1	1	2	1	0.116845	BACKBONE_PROBE	NA	NA
572981_0059_0011	UNK387RS000059492	CCCCTCTGTCTCATAAACCAGGAGGAGAAGAAGTGCTTTGTGTGCGACTC	MZ_PB	1	2	1	1	-0.423539	EXON_PROBE	ENSONIG00000017383	NA
572981_0059_0033	LG15RS020046626	CGGGTGTGCATGGAAGAGAAAACCATCGCACCCCTGCCCTGCTGCAGGAA	MZ_aCGH	1	1	1	1	-0.912396	EXON_PROBE	ENSONIG00000000673	RNF217
572981_0059_0041	LG23FS020670680	TCAGGCAGTGATTCATGGAAGCAGTACATGAGGCGCTCGACATGCACAAT	MZ_aCGH	1	1	1	1	-0.965875	EXON_PROBE	ENSONIG00000020814	ALDH7A1
572981_0059_0057	UNK64RS000718039	CCGGCAGCTCAACTTCCAGCCGGTGGACATGGGCACCCTGTCTTCTTCCC	MZ_PB,MZ_aCGH	1	2	1	1	-0.972458	EXON_PROBE	ENSONIG00000009658	STEAP2
572981_0059_0107	LG19FS007593146	TAATATATACTTGGAAGGCTGTGTACAACCGGCACAGAAGGTAAGTTTATGGACAAA	MZ_PB	1	2	1	1	-0.316004	BACKBONE_PROBE	NA	NA
572981_0059_0121	LG18FS001202825	GCACTGTAAGAACTGAACTGGTTTGGTCTTTGGCATAAATGGGCTGAAAATGTA	MZ_PB	1	2	1	1	-0.605063	BACKBONE_PROBE	NA	NA
572981_0059_0133	LG14RS029582701	CTTCTCCTCCTCTCCGCAGACCTTCCAGCCAGTAAAGGAGTCACAGCCTT	MZ_PB	1	2	1	1	0.234494	EXON_PROBE	ENSONIG00000001259	NA
572981_0059_0161	UNK5498FS000000041	ACCGATATATGAAGCTGGGACATCTGTCATTGCTAAGTCTGACCGTACAAT	ON_IL,ON_PB	1	1	2	2	-0.0599576	BACKBONE_PROBE	NA	NA
572981_0059_0169	LG16-21FS023984781	TTGCACCATCAGTGTTAAAAGTCTGAATCATCACGCTTACTGAAAACTGATGAGAACTGAACT	ON_aCGH	1	1	1	1	0.884299	BACKBONE_PROBE	NA	NA
572981_0059_0173	LG5RS028694528	ACAGACTTCTTCGATGAAAAGCTGTATATCATTGGATACATAGGGATTGGTATTGCAGGAGT	MZ_aCGH	1	1	1	1	-0.822242	EXON_PROBE	ENSONIG00000014689	TSPAN2_(2_of_2)
572981_0059_0177	UNK37FS001006551	CTCTGTCTCTCTGGGCAGCATGGTGCTCATATCTGTAGATCGCTATATAG	ON_IL,ON_PB	1	2	2	4	0.342568	EXON_PROBE	ENSONIG00000001887	TAAR1_(7_of_21)
572981_0059_0209	LG14RS011799391	TTTGATTTAAAGGTGGGTTTTCATAGTCAAGCAAGGCTACCAGGAGATAGATGATGC	ON_IL,ON_PB,ON_aCGH	1	1	2	4	1.73143	EXON_PROBE	ENSONIG00000005203	NA
572981_0059_0215	UNK357RS000046557	TGTTTGCTAACTCCCTGCTGGTGTACGTGATCGTTTCACAGAGAAGCCTC	ON_IL,ON_PB,ON_aCGH	1	1	4	4	1.00802	EXON_PROBE	ENSONIG00000021292	NA
572981_0059_0293	UNK4687FS000000665	TACCTTGATGATGTTGTTGTTTTCAGTGGAACTTGGGAAGAGCATGTGGATCA	ON_PB	2	22	2	24	0.541753	EXON_PROBE	on.gene.UNK4687.1	-
572981_0059_0383	UNK83RS000323915	GTGTTGTCGTTCTTGCAGAGAAGCAGCAGCAGATGGAGGCGGAGCAGCAG	MZ_aCGH	1	1	1	1	-0.940991	EXON_PROBE	ENSONIG00000001003	GEMIN8
572981_0059_0413	UNK4454FS000000821	TAAAATCGGTTGCAGTGCCTAGATGTTACCACCCACCAGAACTAACAGAC	MZ_PB,MZ_aCGH,ON_IL	1	4	2	1	-1.32242	BACKBONE_PROBE	NA	NA
572981_0059_0455	UNK76RS000147319	TGAAGATCATCTGGTTGGCCAAAACCCATCCTACAAGAACAGAACGTCAG	ON_aCGH	1	1	1	1	0.859765	BACKBONE_PROBE	NA	NA
572981_0059_0469	UNK48RS000870484	ACCAGGAAGTGGCTGACAGGCTCTCATGCTGTGGATACCATCTGTGTGAC	MZ_aCGH	1	1	1	1	-0.92446	EXON_PROBE	ENSONIG00000006356	EXOC3
572981_0059_0511	UNK116FS000096926	GGTCCAGAAGAGTTGTAAGCAGCATGGCTTATCTCAACAAAGCACTTGAA	MZ_aCGH	1	1	1	1	-0.947862	BACKBONE_PROBE	NA	NA
572981_0059_0605	LG14FS004125727	GAGGTCTATGTTCATATCCTCGACCTGTCTGAGACCAAGAAGGTCTGGGA	MZ_aCGH	1	1	1	1	-0.898923	EXON_PROBE	ENSONIG00000014649	NA
572981_0060_0014	UNK94FS000538746	GGGAAGAAGAGGAGAGGATCGAATTGAAGGAGCGGTGTAAATTCTTCGGC	MZ_aCGH,ON_PB	2	3	2	5	-1.1285	BACKBONE_PROBE	NA	NA
572981_0060_0058	LG19FS023431580	TGCATAAAACTACATTCATACATAGCTGGACTTTGATCTCCTGCGTTATTCTT	MZ_IL,MZ_PB	2	5	1	1	-0.599234	BACKBONE_PROBE	NA	NA
572981_0060_0068	LG15FS019436898	AAATGCTACAGGGCGTCCCATTGGCTATTCCTGCAGCTGGCCTGCCTACC	MZ_IL,MZ_PB,MZ_aCGH	2	2	1	1	-1.45667	EXON_PROBE	ENSONIG00000000603	NAGA
572981_0060_0088	UNK2990FS000000319	TCAAAGGTCAGCACTTCAACAGTGAGGCTGAACAGGAGCTAAGTCAGGAC	ON_PB,ON_aCGH	1	1	1	2	1.30342	BACKBONE_PROBE	NA	NA
572981_0060_0092	UNK20FS001628074	TTGATCCAGACAACCAGCATCCATCCTTTGTGAACCGGGTAGATCTGCAG	ON_IL,ON_aCGH	1	2	2	2	0.914635	BACKBONE_PROBE	NA	NA
572981_0060_0122	LG22FS025971005	AGCTGTCTCTCAGTGGAGATATGTGAACACCTCGGCCAATCCTGCAGACT	MZ_IL,MZ_PB	3	12	1	6	-0.222508	BACKBONE_PROBE	NA	NA
572981_0060_0134	LG14FS007677398	GTGATTTTCACTCACTGAGTTGTTTTGTTTTCATTCACTTTTTTCACCAAA	MZ_aCGH	1	1	1	1	-0.801806	BACKBONE_PROBE	NA	NA
572981_0060_0136	UNK26FS000619969	CAGAAAGGCAGAGCACGAGTGGCTGAGGCAGTGAGCCAAAACAAAGCTGG	MZ_aCGH	1	1	1	1	-1.09497	BACKBONE_PROBE	NA	NA
572981_0060_0162	UNK214FS000023951	CAGATGTTACATCCCAGAGAAGGATGAAGAAGTTTTTATTGATCTTGTGGT	MZ_IL,MZ_PB,MZ_aCGH	2	2	1	1	-1.2066	EXON_PROBE	ENSONIG00000018992	NA
572981_0060_0182	UNK41FS000079592	ATATTGTAAGACATGCTGACCTTCACTGAAAATGTGGGATACTGGACATCATAAATCTAT	MZ_PB,ON_IL	1	3	3	2	-0.444383	BACKBONE_PROBE	NA	NA
572981_0060_0184	LG23FS009892566	ACACCATCAAGTGGAGGATGAGGGTTGACATCGCAGTGGACCCGTCCCTG	ON_IL,ON_PB,ON_aCGH	1	1	2	2	0.832599	EXON_PROBE	ENSONIG00000004750	FAM78B_(1_of_2)
572981_0060_0198	UNK184FS000018460	TCTGCCATGTCGAGTTCCAAATAAAAATACAAACAAATTTGTACAGTGGAGCAGAGC	ON_aCGH	1	1	1	1	0.896844	BACKBONE_PROBE	NA	NA
572981_0060_0244	LG9RS010371379	ACTAAGAAGCCCAAGTTGGACATCACCAAAGCTGTGAATAAACAGATGAGG	MZ_PB	1	2	1	1	-0.248875	EXON_PROBE	ENSONIG00000014187	RRS1
572981_0060_0264	LG23RS001782824	ATTCATTCTGTACATGTGTAACATCTCTGTGTGGTTTCTGACAGATACTGC	MZ_aCGH	1	1	1	1	-0.906763	EXON_PROBE	ENSONIG00000003673	NA
572981_0060_0266	UNK135FS000184306	AGTCAGGAGCAGAGAGGTCCTTGAAGCTGCAGATCAGACTGTAAAGATGA	MZ_IL,MZ_PB	3	3	2	2	-0.500953	BACKBONE_PROBE	NA	NA
572981_0060_0276	LG1FS007265803	TTACTGGGAGCAGAGCGCCATGGGAATCGTACTGATGGCAAGTATGACTG	MZ_PB	1	2	1	1	0.0458057	BACKBONE_PROBE	NA	NA
572981_0060_0280	LG3FS016487102	TCCAGAGTAAAAATCCAGCGTTTCCTGTGGGAAGCCACGTTGTGAGTGAC	MZ_PB	3	3	3	2	0.00620805	EXON_PROBE	ENSONIG00000012902	PTGR1_(2_of_4)
572981_0060_0290	UNK172FS000389808	AGGTGAAAGCCATATCCCACCAGTTCTCCGTCACAGAAAGGGGGCTCATT	ON_PB	1	1	1	3	-0.144937	EXON_PROBE	on.gene.UNK172.3	-
572981_0060_0300	LG6FS006941705	CAAACTTTTCCAAAAATATCTCAATGTGCAGTATATTATGATTAGTTATTCTGGTATGATG	MZ_PB,MZ_aCGH	1	2	1	1	-0.928247	BACKBONE_PROBE	NA	NA
572981_0060_0334	LG23RS012999402	TGGTGAGGAACAACCAGACTCAGCGCTTCTCTCAGAGACAGGCTTTGCGG	MZ_PB	1	2	1	1	-0.24557	EXON_PROBE	ENSONIG00000002900	LRRC16B_(1_of_2)
572981_0060_0344	UNK28FS000337311	TTTCTCACGACCTCTCAGGTTCCTGCGCTCATCTGGGAGCTATTCATTTC	MZ_aCGH	1	1	1	1	-1.83266	BACKBONE_PROBE	NA	NA
572981_0060_0348	LG5FS000499104	AATGCAATGCACCCTGCAATTACCCATTATCCAATCAAACGGAGTCAACACTTAA	MZ_PB	1	2	1	1	0.0974869	BACKBONE_PROBE	NA	NA
572981_0060_0390	LG17RS009524392	TAGGAGGAGAAGGCGAAGGCGTACAAGAAGGAGAAGCAGAAGGAGCGGAA	MZ_aCGH	1	1	1	1	-1.42908	EXON_PROBE	ENSONIG00000017873	ZMAT2
572981_0060_0396	LG16-21FS030194989	CTGCAGAGTTCACAGTCTTTCCTGAATAAGAAGTCAGTACTCTTCCTGAGATAAATACA	MZ_PB	1	2	1	1	-0.46496	BACKBONE_PROBE	NA	NA
572981_0060_0464	LG18FS009532670	CCCTCTACATCATCCAATCATGGTAGTCTTGGGTAGTCCATATGATATGTC	MZ_PB	1	2	1	1	0.095052	BACKBONE_PROBE	NA	NA
572981_0060_0476	UNK4052RS000000493	CGCAACCATGTCCTGTCCAAGCTACGGCAAAGGTTCTGGATTCCCGGAGC	ON_PB,ON_aCGH	2	3	2	4	0.833508	EXON_PROBE	on.gene.UNK4052.1	-
572981_0060_0504	UNK398FS000028783	ACTATTGAGAATTCTTTAGGCGTTATCGGTACATTGTATCTCCTGAGGAA	ON_IL,ON_PB,ON_aCGH	1	6	2	11	1.5831	BACKBONE_PROBE	NA	NA
572981_0060_0510	LG8-24FS001328062	TGAAAAGATGTGCAATTTTCACCACCAAGGGTTTGTGGATGCCATCACAGA	MZ_PB	1	2	1	1	-0.273849	EXON_PROBE	ENSONIG00000007244	EXOC6
572981_0060_0564	UNK10FS002149737	ATCTCCCCTCTCACCCTTTCGGTGATGCCTCTGGAGAGATATGTAGCTGT	ON_IL,ON_PB,ON_aCGH	1	2	2	4	1.80953	BACKBONE_PROBE	NA	NA
572981_0060_0588	LG5RS023893417	ACAAACACAGTTGAGGAGCCACTTGATCTGATCAGGCTCAGTCTAGATGA	ON_IL,ON_PB,ON_aCGH	2	2	4	4	1.20327	EXON_PROBE	ENSONIG00000000370	LSM3_(2_of_2)
572981_0060_0626	UNK357RS000046043	ACTTCTTCCTCATCACTGCCTCTTACACAGTCATATTCAGCTCTGTGTTGA	ON_IL,ON_PB,ON_aCGH	1	1	2	2	1.32751	EXON_PROBE	ENSONIG00000021292	NA
572981_0060_0628	UNK334RS000037433	CTGCAGTTTTTCTCATATGGATCCGTTTGTTTTCCTCGCAGTGCGGGCAG	ON_aCGH	1	1	1	1	1.24349	EXON_PROBE	ENSONIG00000011726	QRSL1
572981_0061_0033	LG1FS007518032	GTTTGCTGTGTGACCCACTAGCTTTGTAGGAACATGTCTTTCCAAAGAGC	MZ_aCGH	1	1	1	1	-0.879547	BACKBONE_PROBE	NA	NA
572981_0061_0047	LG16-21FS008471501	CTGGGCTTTTACTAAATGCATTGATCCACCCAATCGAAGAGTTCATCTGCT	MZ_aCGH	1	1	1	1	-1.15156	BACKBONE_PROBE	NA	NA
572981_0061_0113	LG3RS003686730	AAGGAGACTCGGTGACACTGAACTGCACGCTGCTCAAAGGATCCAGTGCC	MZ_aCGH	1	1	1	1	-0.934686	EXON_PROBE	ENSONIG00000018425	NA
572981_0061_0127	UNK2246FS000000882	TCTTGCCCACTGTGCTGCAAAGAAATGTAATGTAGCGAATGCATACTGACTAT	ON_PB,ON_aCGH	1	2	1	4	0.8351	BACKBONE_PROBE	NA	NA
572981_0061_0135	LG20FS019548096	AACACTGAAAAAGTGGTTTGTAAGAGCACTCACTGTGGGGAACCTGTGGA	ON_IL,ON_PB	1	3	4	4	0.741353	EXON_PROBE	ENSONIG00000009089	CD6
572981_0061_0203	UNK2056FS000000001	TAGAATAATTTTCTTTGACCTGCAGGTGATCGTTGTGTCTATGAGACAATCA	ON_IL,ON_PB,ON_aCGH	1	1	3	2	1.01859	BACKBONE_PROBE	NA	NA
572981_0061_0205	LG1FS022844863	CACTGACATTCCAAACAAACCGATGAGGCATTAAATGTCCTCAACTGTCTCTTCATTT	ON_IL,ON_PB,ON_aCGH	1	1	2	2	0.894575	BACKBONE_PROBE	NA	NA
572981_0061_0213	LG7RS024642822	TTGTTGGAGACCCATTCAGCAAAGCTCTCAACAAGAGCCAGATTCAGCAG	MZ_PB	1	2	1	1	-0.267176	EXON_PROBE	ENSONIG00000013915	DGCR14
572981_0061_0241	LG14RS021093040	CTCACTGCTGGGCACATGTATATGTGCTGTTGTTCTAGGGATCTTTATCT	ON_IL,ON_PB	1	1	2	2	0.0943821	BACKBONE_PROBE	NA	NA
572981_0061_0261	UNK21RS001544116	CTGATCAAAGAAAACAAGACCTGGGAAGAAGCCTTGAATTACTGTGAAAACAACTA	ON_PB,ON_aCGH	1	1	1	6	1.48602	EXON_PROBE	ENSONIG00000007873	NA
572981_0061_0297	LG20FS013031685	CCCGGTTATGGATTTCAAGATTTCTCCCTTCATGAGAAAAGGTACAGTGAACAGTA	ON_IL,ON_PB	1	1	2	2	0.390543	EXON_PROBE	ENSONIG00000017246	SULT1E1_(9_of_9)
572981_0061_0325	UNK39FS000572618	AAGAGATGGACATCTCCTGGAACGAGTTGATCGGTGGATCCCTGACGGCT	ON_PB,ON_aCGH	1	1	1	6	2.95732	EXON_PROBE	ENSONIG00000008244	LRRC31
572981_0061_0331	UNK134FS000201925	TTAAACCTGCTGCCTGGGCTCTTTTCATTTAAGCACCTCCCACAAACACA	MZ_PB	1	3	1	1	0.469058	BACKBONE_PROBE	NA	NA
572981_0061_0367	LG4FS005195399	CCTATTTCTGGCCACACAATGTTAGACATAAGAGTATTTTCACTGCGTTCATGTACACATGAT	ON_aCGH	1	1	1	1	0.847042	BACKBONE_PROBE	NA	NA
572981_0061_0413	LG11RS025758691	AAATGATGCAGGAGATTGACTACGATCACGATGGTACTGTATCACTGGAAG	ON_IL	1	1	2	1	0.209297	EXON_PROBE	ENSONIG00000006561	DGKB
572981_0061_0439	LG11FS017285844	GGCACAAACACCTCTCCTCATTCCTGAGCGTGTCCTGCTGGTTCTGGATG	ON_aCGH	1	1	1	1	0.873039	EXON_PROBE	ENSONIG00000006114	SPSB2
572981_0061_0453	LG14RS004543219	TAGCTTCCAGAGTACAACCAAGCTCTTCAGAAGGGCAGAGAGATCCGCAA	MZ_aCGH	1	1	1	1	-1.27959	EXON_PROBE	ENSONIG00000016635	SARS2
572981_0061_0545	UNK1RS006999069	GTGATCCTTAATGGGCTGCCAGGTGTGGTTTGTCACATGGATGACATCCT	ON_IL,ON_PB	1	1	2	2	0.11309	BACKBONE_PROBE	NA	NA
572981_0061_0559	UNK570RS000013537	AGAAGATCACTGTTAGATGTCAGATTTCTTTAGGTGGAAGCACTGAGTGG	ON_IL,ON_PB,ON_aCGH	1	1	2	4	2.19696	BACKBONE_PROBE	NA	NA
572981_0061_0601	LG11FS019282942	AATGTGGACAAGGTTTTGGAAAGGGACCAGAAGCTTTCAGAGCTGGATGA	MZ_aCGH	1	1	1	1	-0.82445	EXON_PROBE	ENSONIG00000012932	VAMP1_(2_of_2)
572981_0061_0629	LG12FS022618473	TGCTGCTAGTGTAACAACAGTATAAGGTGTCAGGATTTTGCATCAAGTGCAATG	ON_aCGH	1	1	1	1	3.27939	BACKBONE_PROBE	NA	NA
572981_0062_0034	LG10FS007499052	CGAGTGATACTGAAACATGCTCTGGACTTTATTGAACTCTTTAATGAAGGTGAGACTTGAA	MZ_PB	1	2	1	1	-0.359374	EXON_PROBE	ENSONIG00000001713	ASPA
572981_0062_0036	LG3RS016399331	TGTGGGAGAGAACTTTGAGCTGGGAAACAAGGTGCACTATGTCTGCAAAG	ON_IL	1	1	2	1	-0.785132	EXON_PROBE	ENSONIG00000012887	SVEP1_(1_of_2)
572981_0062_0046	UNK2369FS000001625	ATTTGAGAGTACGTTGCAATCAATGAACATTACTGAGAGCACAGCGGCGG	ON_IL	1	1	2	1	-0.0849025	BACKBONE_PROBE	NA	NA
572981_0062_0052	LG20FS026050062	TGTCATCTCCTCGTGTAACTACCACCACTCAGCTTCAACAGTATTTACACT	MZ_aCGH	1	1	1	1	-1.10536	BACKBONE_PROBE	NA	NA
572981_0062_0108	LG2FS003691242	TTGAGATGAAGAACGCCCCTGATGCTCAGAAGCTGGTGGATTATTATCTG	MZ_aCGH	1	1	1	1	-1.40036	EXON_PROBE	ENSONIG00000004400	NA
572981_0062_0124	UNK4392FS000000150	CTAATCTGGTCTCTATCTTTTTCTTCTAACACGCTTACTTGACGCTTTGCCTC	MZ_IL,MZ_PB	2	6	1	5	0.510488	BACKBONE_PROBE	NA	NA
572981_0062_0136	UNK413RS000120907	GCTGGAAGGCACCAGAGTCTACATAGATGACCTCGTAGTCTGGGGAAATA	MZ_IL,MZ_PB,MZ_aCGH	2	8	1	1	-1.48649	BACKBONE_PROBE	NA	NA
572981_0062_0142	LG20FS014631611	AGGAACTGCCAAATCTAATAACTGAAACTTATGAAAGATTAAACCCAGATTGTAGA	MZ_aCGH	1	1	1	1	-0.828174	BACKBONE_PROBE	NA	NA
572981_0062_0150	LG16-21RS002263154	GTGGTTCATGAGGTTCTTCACCATCAGCGGCGTCTGGAGAACATTTGGCA	MZ_aCGH	1	1	1	1	-0.867508	EXON_PROBE	ENSONIG00000017452	KALRN_(1_of_2)
572981_0062_0206	LG19FS013127316	CATGCTGGATTTCGGCTTTCAGATTATGGAGACACTGCTGAGTTCAGGAA	MZ_aCGH	1	1	1	1	-0.894653	EXON_PROBE	ENSONIG00000019534	NA
572981_0062_0216	LG3FS017815027	GCTTCAGAAACAGCCTCGTAGCTGATGCATACATGAAGCTCTGCACAGAG	ON_IL,ON_PB,ON_aCGH	1	1	3	2	2.0694	BACKBONE_PROBE	NA	NA
572981_0062_0242	LG3RS017726365	ATGACTTTCACACCATCGACTGGGTCCGTGAGAAGTGCAAGGACCGCGAG	MZ_aCGH	1	1	1	1	-0.859834	EXON_PROBE	ENSONIG00000013008	CLCN3
572981_0062_0266	UNK226FS000133305	GAGCAGCTGATTGAGGCCATTAACAATGGAGACTTTGAAGCCTACACGTT	MZ_PB	1	2	1	1	0.169983	EXON_PROBE	ENSONIG00000016392	NA
572981_0062_0304	LG12FS016060803	CGCAATCACTACTGGGAAAAGTTTGGAGAGCTCTGTCATGGTTGCTCTCT	MZ_PB	1	3	1	1	0.00480816	EXON_PROBE	ENSONIG00000013399	LIMK2
572981_0062_0316	LG7FS026034973	GGCAAACAAATCTAACCAAGCCACCTACCATGCATAACGCATAACAGACT	MZ_aCGH	1	1	1	1	-0.901994	BACKBONE_PROBE	NA	NA
572981_0062_0336	LG20FS015726390	CAGATTTTAGGATCTGTGCCTTCAACACACAACACTTTGGTGAATCCAAGTC	MZ_PB	1	2	1	1	0.193647	EXON_PROBE	ENSONIG00000017926	DNASE1L1_(1_of_2)
572981_0062_0346	LG18FS016609664	CCGTGGTTTCTGCGGTGTCTTGTCACACAAAGGAGTATGCAACAAGGGAT	MZ_PB	1	2	1	1	-0.00889381	EXON_PROBE	ENSONIG00000009172	TNFRSF14_(1_of_7)
572981_0062_0350	UNK123FS000441348	AGGCGCTGAGGCAGATTCTGCGTCAGCCTCCCTTCCACGCACTTCTCTAG	ON_IL,ON_PB,ON_aCGH	1	1	3	6	1.4837	BACKBONE_PROBE	NA	NA
572981_0062_0396	UNK88FS000406964	AAGTTTACCACTAGGATCAGTTCACTGACACACCAGTCTACATGTAGGCA	MZ_aCGH	1	1	1	1	-0.829378	BACKBONE_PROBE	NA	NA
572981_0062_0404	LG18RS010115764	CCACATCAGTGAGGGTTTAATGAAGAGGAATCTGAGGCAAGGGGACATGA	MZ_PB	1	2	1	1	-0.193857	EXON_PROBE	ENSONIG00000009947	NA
572981_0062_0446	LG20FS000313985	GCTTATTAAAGTGTACCTCTCAGTCTCAATGTGTAGTAGCCATCGAGGGT	MZ_IL	2	1	1	1	-0.184245	BACKBONE_PROBE	NA	NA
572981_0062_0476	LG4RS001537518	GGAGCTCTACGAGCGCTGTGACAAGCTGAGACGAGCTGCTTTCAAAATGG	MZ_PB	1	2	1	1	-0.588556	EXON_PROBE	ENSONIG00000002247	GGA3_(2_of_2)
572981_0062_0488	UNK4066FS000000097	AGCATAATTTTTTATTTAAAGCTCTGGAGGCTGTGGGTTTTGGTCCCAGAT	MZ_PB,MZ_aCGH,ON_IL	1	6	3	1	-0.88244	BACKBONE_PROBE	NA	NA
572981_0062_0510	LG5FS022490862	GATGTATGGTCTGGAGACAAACATACATCACAGCACTGACAAAACGACAAGA	MZ_aCGH	1	1	1	1	-1.24683	BACKBONE_PROBE	NA	NA
572981_0062_0524	LG7FS013685720	CTGACTAATGCCCCAAACATTGTTTTTCTTTCTTCAAGCTTGTTATTGAAG	MZ_aCGH	1	1	1	1	-0.887548	BACKBONE_PROBE	NA	NA
572981_0062_0590	UNK5429FS000000281	TGACTATTACTGATATAACCTCACAGGTACACCTTGTTGTTACTACGTTGGACC	ON_IL	1	1	2	1	-0.658754	BACKBONE_PROBE	NA	NA
572981_0062_0604	UNK126FS000437684	TGAGTGGGTAGGATTTGACAACAAGGAGAGCTATGAAACCAAGGTAAGTGA	ON_PB	2	1	2	2	-0.0987387	BACKBONE_PROBE	NA	NA
572981_0063_0025	LG5FS004618407	CCCTCCAGGACTTTCTCTAACAGGGCTATCACATGATCAAGACGATCAGT	ON_PB	2	4	2	5	0.71914	BACKBONE_PROBE	NA	NA
572981_0063_0033	LG22FS014909549	GATTATCAAAAAGGGAGTGATTTTACAAACTGTTGCTCTCTCCTTGTCCCTTCT	ON_IL,ON_PB,ON_aCGH	1	1	2	2	1.19266	BACKBONE_PROBE	NA	NA
572981_0063_0051	UNK14FS002146897	CAGGGTTGATGAAGAGGAAACTCAGAAAAATATATGCCAGTGCATCTCCTATG	ON_aCGH	1	1	1	1	1.09323	BACKBONE_PROBE	NA	NA
572981_0063_0053	UNK85FS000234210	GACATCCTATTCAGATGCCTGAATCCTCTGCTGACTGCTTTTGATGTGGA	MZ_aCGH	1	1	1	1	-0.82523	BACKBONE_PROBE	NA	NA
572981_0063_0087	LG22FS003423960	ATTTAGATAGCGTCAACTCAAGCAGATAGCAGCAAATGCCACAAATACCT	MZ_aCGH	1	1	1	1	-0.968392	BACKBONE_PROBE	NA	NA
572981_0063_0129	LG13FS000546605	GTGATTAAAGGTGTGGAGAAAAAGGTCTCCACTACTGGTAAAGTCACCAAGT	ON_PB	1	1	1	2	0.606587	EXON_PROBE	ENSONIG00000001187	NA
572981_0063_0151	LG5FS000049746	TTGCAACAGAGCAAAAACTGACGAGGCTATTTTGGTAAGTTCGGTTTTTGTGTCTG	ON_IL,ON_PB	1	1	3	4	0.197504	BACKBONE_PROBE	NA	NA
572981_0063_0157	LG12FS027369913	TAACCTTTCTGCAAGGATAATAGATGCCTGAAGAAGCTACTCCTCTGAAAGTGTTTAC	MZ_aCGH	1	1	1	1	-0.922864	BACKBONE_PROBE	NA	NA
572981_0063_0179	UNK402FS000108826	GTTGTATGTGCGGTGTACTACCTGTGTTAAGCTTTGGCTTCCAATCTTTCA	ON_IL,ON_PB,ON_aCGH	1	1	2	3	1.49526	BACKBONE_PROBE	NA	NA
572981_0063_0195	LG12RS028935917	GGACCTCATGTGTTCTTACTCGTCCTGCAGGTCGGTCGTTTTACAGAGGA	MZ_PB	1	2	1	1	0.621207	BACKBONE_PROBE	NA	NA
572981_0063_0197	LG14RS005019075	AGGAGGCTACTATGGACAGGGACGAGTGATTGTGGCTACACATGAAGGAT	MZ_IL,MZ_PB	2	2	1	1	-0.174701	EXON_PROBE	ENSONIG00000016662	NA
572981_0063_0199	UNK63RS000425895	GAATAGTTGATCCAGTGGGAAGAGCTTTGAGAGGACGGAGAGCAATTCAG	MZ_PB,MZ_aCGH,ON_IL	1	7	2	3	-0.819162	BACKBONE_PROBE	NA	NA
572981_0063_0219	LG7FS001951705	AGAGACGTGAAGTCTATTTTCAACAAGGAAGTCGACACCATGAAGCAGTTTGA	ON_IL,ON_PB	1	2	3	3	0.333008	EXON_PROBE	ENSONIG00000010649	MLKL_(3_of_3)
572981_0063_0255	LG15FS012020905	ATTTTGAGTAGCTTTGTGAAAGGTTAGCTAACGCGGGCTAGCCTGATATG	MZ_aCGH	1	1	1	1	-0.921912	BACKBONE_PROBE	NA	NA
572981_0063_0309	LG7FS049841956	TGATGACTTTGAGGAACTTTGGTCTGGGGAAGAACTCGATGGAGGACAGG	ON_IL,ON_PB	2	2	3	3	-0.338117	EXON_PROBE	ENSONIG00000010209	NA
572981_0063_0335	LG23RS014895835	TAGAAATCTACCGTATCGTATCTCAGAAGCAAATATCAGACAGATCTGCACACGAAGAT	MZ_aCGH	1	1	1	1	-1.5582	EXON_PROBE	ENSONIG00000002535	NA
572981_0063_0395	UNK113RS000333551	ACTTATGACTGGACATGTTTCAGCTACGCTCTGCTCAACGTCTCACCCAT	ON_IL	1	1	2	1	0.667489	EXON_PROBE	ENSONIG00000011447	MEGF8
572981_0063_0453	LG6RS028239869	GCGTGTGAAGAACAAGAACAAGGCAATTTATTGGAGAGGACCCCCACACC	MZ_aCGH	1	1	1	1	-0.837709	EXON_PROBE	ENSONIG00000017673	ZFYVE27
572981_0063_0457	LG6FS028404244	AGGAAGCAGCTGATTCCTTGACAGAACAAAGAAGTGTGTCCTCATTAAAGCA	MZ_aCGH	1	1	1	1	-0.850582	BACKBONE_PROBE	NA	NA
572981_0063_0469	LG14FS020868127	CTTTCTGAATTGTTGAGATCAGTCATTAGGTTTTATTGTTTGCCATTCCCTTTTAT	ON_PB	1	1	1	2	0.354346	BACKBONE_PROBE	NA	NA
572981_0063_0489	LG13FS031291570	ACATGCCTTCAAAGAGGATGGTTTTGTGTATTTCCTCTTTTCTCGGACTCT	ON_IL,ON_PB,ON_aCGH	1	1	2	2	0.923686	EXON_PROBE	ENSONIG00000008802	PLXNB2_(2_of_3)
572981_0063_0505	LG5FS004374132	AGTAGTTGACGACCTTCTCTCTCCCTTTAACCACCACTGATGAGAATGAAT	MZ_IL,MZ_PB,MZ_aCGH	3	10	1	1	-1.63469	BACKBONE_PROBE	NA	NA
572981_0063_0507	UNK39RS000321561	AGGAAGTTGCAGCTTATCTCAAGCCAAGTGAAGGACAACTTTCTGACCCA	ON_IL,ON_PB	1	3	2	4	0.393335	EXON_PROBE	ENSONIG00000008204	NA
572981_0063_0543	UNK666FS000011566	TTCTGTTTGACATCAAGACCTGGGTCACTACGAAGAGCCACTCTGACCAC	ON_IL,ON_PB	1	4	3	6	-0.0626484	BACKBONE_PROBE	NA	NA
572981_0063_0601	UNK150RS000276307	CAGATTAACAGTCCACATGTTGGCTGCTCGAACTCTGATTCGCTCCCTCG	ON_IL	1	2	2	2	-0.408597	EXON_PROBE	ENSONIG00000007995	VWA5A_(8_of_10)
572981_0064_0010	UNK686FS000006603	CTTTTTGCTTATGTGGATGCAAGACTGAAACAAATCAAAGGCACTCAGAGACCTTTTG	MZ_IL,ON_PB,ON_aCGH	2	15	1	55	3.04668	EXON_PROBE	on.gene.UNK686.1	-
572981_0064_0012	LG7RS000878185	CGCATCATGCAGTCCCATCACCACCTGGGATACCCTCTGTACGACCTGTC	ON_aCGH	1	1	1	1	2.27503	EXON_PROBE	ENSONIG00000010578	NA
572981_0064_0034	UNK29FS001276582	GAATCAGAACCCAGAGTACAGAGAGACTGCAGAAAGATATGATTATTAAACACAAA	ON_PB	1	1	1	3	0.112208	BACKBONE_PROBE	NA	NA
572981_0064_0070	LG6FS018243120	ATTGAAGGCAAAGATCAGGACGAGAAGAAGCAGATGAAGCTTTTTCCAGAC	ON_aCGH	1	1	1	1	1.86752	EXON_PROBE	ENSONIG00000008982	WDR19
572981_0064_0072	LG23RS018197470	AGTGACGCAGGGAGACAGCCTGGCGGACCGCCCGGACCTTCCTTTACAGA	MZ_PB	1	2	1	1	-0.547886	EXON_PROBE	ENSONIG00000002114	NA
572981_0064_0108	UNK68RS000652630	CCACGGAGAATAGAAATGTCATCCCGATGAGCACGCTACACAAAGACGCC	ON_aCGH	1	1	1	1	0.825054	EXON_PROBE	on.gene.UNK68.12	-
572981_0064_0116	LG13FS018332576	ATATTGGATGAGAGTAGAGCTTCTCTGGCTGAAGAAGAGAGGAGAGCCAC	MZ_IL	2	1	1	1	0.069902	EXON_PROBE	ENSONIG00000009580	TCHH
572981_0064_0118	LG11FS030769625	AGTAACATAAGGAAACCTGTGATGTCTGTCAGCATGGAACAAACGGGAGAA	MZ_PB	1	2	1	1	0.0970348	BACKBONE_PROBE	NA	NA
572981_0064_0162	UNK5284FS000000382	GTTCATTCAGCCATCTACTACTGCTCTTGTTACAAAAGTACTCACAGTGTGAAATCATC	ON_IL,ON_PB,ON_aCGH	1	1	3	5	1.77553	BACKBONE_PROBE	NA	NA
572981_0064_0170	LG10FS005465567	CAAGGCTATAAGCGTGGCCCTATCACAGAACTGAGCAACAATGCTCTATC	MZ_aCGH	1	1	1	1	-1.00013	BACKBONE_PROBE	NA	NA
572981_0064_0190	UNK4550FS000000918	GGATCAAACTGGGCACCACTACAACATGTCCATCAATGCAGCTGCTGTCC	MZ_IL,ON_PB,ON_aCGH	2	1	1	2	1.16522	BACKBONE_PROBE	NA	NA
572981_0064_0192	LG18FS021856362	TTTGGCCAAGCGGCTTTCGTCAAAACATGACCGCTGACTATATATTCAACT	ON_aCGH	1	1	1	1	1.00763	BACKBONE_PROBE	NA	NA
572981_0064_0204	UNK1252FS000002144	ATAACCTGGTCAGGAGCAGGTAATGTGTTCAGAGTTTCACTTTAAAAGTG	MZ_IL	4	4	2	4	-0.445588	BACKBONE_PROBE	NA	NA
572981_0064_0216	LG16-21FS014519132	CCAAGTGCAAATTTTACATGGAGCAGGTAAAGTAGCTTGAATAACAGTTTCAGCTGAAA	MZ_PB,ON_IL	2	8	4	4	-0.560757	BACKBONE_PROBE	NA	NA
572981_0064_0238	LG3FS002439448	CTCCACTGGACCCAAACTCAAACGTTTCTCCTCAAAAACTTTGAGACGTT	ON_IL,ON_aCGH	1	1	2	1	0.841048	BACKBONE_PROBE	NA	NA
572981_0064_0258	UNK3895FS000000821	AAAACTGCACTCTTAGCCATTAGGTCTAACTTCCTCAGCTGATGAACTGCAATTTCAATACA	MZ_PB,ON_IL	1	2	2	1	0.698213	BACKBONE_PROBE	NA	NA
572981_0064_0272	LG12FS026647436	GAGACTCACAATGTTTGGGTAGAATAGAAAGCCGGATAGCAATAATGTCAC	MZ_aCGH	1	1	1	1	-0.903923	BACKBONE_PROBE	NA	NA
572981_0064_0296	UNK332FS000185466	TCATATGTCTAAGCAAAAACTCCCTGGAACGTCTGCAGGTTGTTCAAAACG	ON_PB	1	1	1	2	0.735492	BACKBONE_PROBE	NA	NA
572981_0064_0300	UNK1480FS000004205	TGTGTGTCGGCGTGATGAGAGGAGGTGGAGGAAAGATAAACTCCAGGCAT	ON_IL,ON_PB	1	1	2	2	-0.428919	BACKBONE_PROBE	NA	NA
572981_0064_0306	UNK274FS000108167	GAAACTTGGCATCAGGTCAGCAATCATCCATCAGGTCAACAGTCCCTGAA	ON_aCGH	1	1	1	1	0.851266	BACKBONE_PROBE	NA	NA
572981_0064_0404	LG3FS013218806	CAAGCTTCATGTGACACGGTGCAGCCCGGCGGATTTCCAAACATCACTTT	ON_aCGH	1	1	1	1	0.850697	BACKBONE_PROBE	NA	NA
572981_0064_0406	LG7FS009356126	TTTCACTTTGACACGAAAACGAAAGTAAGGTTCAGGGAGCAGCTATTGGTTAAA	MZ_aCGH	1	1	1	1	-0.957241	BACKBONE_PROBE	NA	NA
572981_0064_0418	LG23FS017954962	AAAATGTTCTTCACAGGGTAACTGGAGTCATGCACTTCCTGTTTGCCTGG	MZ_aCGH	1	1	1	1	-0.856072	EXON_PROBE	ENSONIG00000002157	NA
572981_0064_0444	LG22FS017094352	TTCCCCAGTTGCTGACTGACGCTGCACCCTCCATGCCCGGCACCGTCAGA	ON_aCGH	1	2	1	2	0.982304	EXON_PROBE	ENSONIG00000007627	NA
572981_0064_0502	LG9FS010402140	TCTTTCCCATCAACGTCCATGTATCCCGGCGGATCACCTTCCATCTTCAA	MZ_PB	1	2	1	1	0.0688355	EXON_PROBE	ENSONIG00000020420	CRH_(1_of_2)
572981_0064_0556	UNK21RS000113737	TGAGAAACAATGCACCTCAACAGAGTGACCACGTTGTCCTAAAGAACACA	MZ_PB	2	3	2	2	-0.213275	EXON_PROBE	ENSONIG00000007814	NA
572981_0064_0586	LG14FS002185502	TGAAGACGGCGTTTCCTCGCTCAGAGCCTCAGAGCCCCACAGAGGATAAT	ON_aCGH	1	1	1	1	0.804714	EXON_PROBE	ENSONIG00000014748	SNX19_(1_of_2)
572981_0064_0592	UNK1339FS000005811	CCCTTTAAGTCTTTCAGTACGAAGGCAGGAAGAAAATTTATATGAAGAAATGAA	ON_IL,ON_PB,ON_aCGH	2	2	4	8	1.12307	BACKBONE_PROBE	NA	NA
572981_0064_0598	LG14RS029583470	CATCTATTCTTCTCCTCTCTCCTTTTGTGCAACAGAATTTCCGCAGCCTG	MZ_PB	1	2	1	1	0.344718	EXON_PROBE	ENSONIG00000001259	NA
572981_0065_0023	LG8-24FS022227919	ACTGTTAAAAGTAGAATCCAGCTGACTCTGTCTTGTATTTTAAAGAGTTACTGCAGCTG	MZ_PB	1	2	1	1	-0.294939	BACKBONE_PROBE	NA	NA
572981_0065_0059	LG1FS002638284	GGCCAAGCATCTTCACTTTTGGACATCTAAGCATGTTTGTTTTAGAGCAAAGCAT	MZ_aCGH	1	1	1	1	-0.89156	BACKBONE_PROBE	NA	NA
572981_0065_0077	LG12FS006444098	GATTTTGTACCAGACAGAGCGCTACAATGAAGACAGCTTTGGATATGACGT	MZ_PB	1	2	1	1	-0.424145	EXON_PROBE	ENSONIG00000011214	MLEC
572981_0065_0093	LG5FS026786208	ATCTCTTCTGCATGGATGTAACAGCCGCACCGAAGAGACCTTGAGGGACG	ON_IL,ON_PB	2	3	5	9	-0.258338	BACKBONE_PROBE	NA	NA
572981_0065_0095	UNK220RS000306583	ACAAAAGGCTTTGAAAGAGATGTTGGAAACAAAACAACATACCATGTGATGTATCCAA	MZ_IL,MZ_PB	3	3	1	1	0.05604	EXON_PROBE	ENSONIG00000019827	ST3GAL1_(3_of_9)
572981_0065_0097	UNK48RS000996840	ATCTTCAGTCAGGCGACATTGTGTTGTTGAAACAAAATCAAGCACCCAGAAA	MZ_IL,ON_PB	2	1	1	2	0.291758	BACKBONE_PROBE	NA	NA
572981_0065_0105	LG1RS005054460	TCTGTCCAGGCTAATGCACGATCGTATCAAACGCTTTGAGAAGATGCAGG	ON_PB,ON_aCGH	1	1	1	2	1.04394	EXON_PROBE	ENSONIG00000003371	CCDC81
572981_0065_0145	LG16-21FS014622946	CATGGATTTCTGTTCACAGCGCAGCCAATTACCTTCCACTGCTGTCAGTA	ON_PB,ON_aCGH	1	1	1	2	1.19296	BACKBONE_PROBE	NA	NA
572981_0065_0177	LG2FS010042682	CCTTTTTGACCTGTTGGTATCTCATTAAGGAACATATTAGACATAAGGTGTCCTCT	MZ_aCGH	1	1	1	1	-0.873753	BACKBONE_PROBE	NA	NA
572981_0065_0179	LG20RS029564184	TATGACAGAGTGCTGGAGGAGTCATTGCTTGCACTTGAGTTGTTGGGTGT	ON_IL	1	1	2	1	-0.102996	EXON_PROBE	ENSONIG00000002097	NA
572981_0065_0191	UNK1007FS000002495	ACCTTGGAAGTGATGCTTGAAGCCATCGAATGTTAGGTAGTGAGGATCCC	ON_IL,ON_aCGH	1	2	2	2	1.13341	BACKBONE_PROBE	NA	NA
572981_0065_0219	LG6RS007631339	ATAGAAGGTGCTATACAGATGAGAGAAATCTGTAAGACATCACAGAATGG	MZ_PB	1	2	1	1	-0.470296	EXON_PROBE	ENSONIG00000013851	SSTR3_(2_of_2)
572981_0065_0235	LG19FS009525908	GGAGCAAAGTACATCGTTCTGACCACAAAACACCATGAAGGTACACCACA	MZ_aCGH	1	1	1	1	-1.04658	EXON_PROBE	ENSONIG00000000569	FUCA2
572981_0065_0243	UNK8FS000313345	TCAGACAACAGCCTGCAGAGCAGCACATTCACAGACAATGAAGTGGAGCA	MZ_aCGH	1	1	1	1	-1.06989	EXON_PROBE	ENSONIG00000017235	FNIP1
572981_0065_0255	UNK1222FS000003155	TCGCCGTGATTGGAGACCAAAGCTCGGGGAAGAGCTCTGTGTTGGAGGCG	ON_IL,ON_PB	1	1	3	2	0.0792963	EXON_PROBE	ENSONIG00000013602	NA
572981_0065_0345	UNK11FS000305917	ATTAATGATTTGGAAACCGACAAGAGAGAGCTTGTTGGTGTCTTTGGAAGAACTG	MZ_PB	1	2	1	1	-0.0365721	BACKBONE_PROBE	NA	NA
572981_0065_0379	UNK314RS000159843	ATGGTGCTGCCAGCCTTGCGTCATTTGTTCTGGGTCATGGAGCCCTTGGA	MZ_PB	1	2	1	1	0.161996	EXON_PROBE	ENSONIG00000007917	NA
572981_0065_0423	LG18FS003665830	GATATCCTCACTGTCCTGACACGTGTGAACAGGGAGGTCAGCAAAGGAGA	MZ_PB	1	2	1	1	-0.733236	EXON_PROBE	ENSONIG00000015679	NA
572981_0065_0453	UNK156FS000061893	ATTGCATCACTAACCCTTAATCAAGAGGTCCAAACAGGGACCACAGCAGA	MZ_aCGH	1	1	1	1	-0.86429	BACKBONE_PROBE	NA	NA
572981_0065_0489	LG18FS002517615	TCCTCCATCTCGTTGTGATGAATTTCATTGGCTGAGGCAAACATGTAAGTG	MZ_aCGH	1	1	1	1	-0.900932	EXON_PROBE	ENSONIG00000009081	DAD1
572981_0065_0571	LG17FS008838205	CACGAATCATGTTGCCCAAGGTACGGTTCATCCTCTCGCAGGAGCCGTTT	ON_IL,ON_PB	1	2	2	7	0.304596	BACKBONE_PROBE	NA	NA
572981_0065_0579	UNK151FS000402112	GTTAACCTCCTGTTGGTCCACCATACGCCATAGATGGGTGATCCAGTGAC	MZ_PB	1	2	1	1	0.196158	BACKBONE_PROBE	NA	NA
572981_0065_0589	LG4FS016420122	AGGCCATTCACTGGAACTGTCAATATAATTGACCATTACATTGAGAGCTCCAGTGAAAA	MZ_aCGH	1	1	1	1	-0.998301	BACKBONE_PROBE	NA	NA
572981_0066_0008	LG4FS002640504	AAGGCTGTGAACCCTGAACGGAAACTGATGGGACTAGCTCATTCAGATGT	MZ_aCGH	1	1	1	1	-0.924876	BACKBONE_PROBE	NA	NA
572981_0066_0026	LG1RS012789953	CTGATGAAACAAAAGAGGGTGACCTTGTGGAGGCCCTGGAAAGGGTCACG	ON_aCGH	1	1	1	1	0.837668	EXON_PROBE	ENSONIG00000005812	POLR2M
572981_0066_0030	UNK237RS000105840	GGTGTTGCAGCCTTAGACTCCGAGGTGTCAGGAAAGATCGGTCTGCGAGC	ON_aCGH	1	1	1	1	1.33203	EXON_PROBE	ENSONIG00000019853	SLC1A1_(1_of_2)
572981_0066_0076	LG15FS002864912	ACCGTTCAGGTTTTCATCCTCCTAGGTTCGCTGATCGGTAAGTCCGCTCA	MZ_aCGH	1	1	1	1	-1.15856	EXON_PROBE	ENSONIG00000005754	GPR176
572981_0066_0078	LG2FS015045580	AAGTGTGGATCTATCTGGAATTTGTCAAACAACAGCAGCGACACTGGAAT	MZ_aCGH	1	1	1	1	-0.980317	BACKBONE_PROBE	NA	NA
572981_0066_0090	LG3FS019268228	AGTGAGACTTGGTTTCACTAACTGCCTCAGATGTTAACTGGCTGCCCTTT	ON_aCGH	1	1	1	1	1.2481	BACKBONE_PROBE	NA	NA
572981_0066_0096	LG11RS005522774	AAGAAAAATACTACCACTCCACTTTACTTTGACAATACCAGCGCATGGCGCA	ON_IL	1	1	2	1	0.222605	EXON_PROBE	on.gene.LG11.135	-
572981_0066_0114	UNK149FS000330980	ACAGCTATATACCAGCGAAAGGAAATCTGTCCAAGAACCTCCACTCTGTC	ON_PB,ON_aCGH	1	1	1	3	1.03731	BACKBONE_PROBE	NA	NA
572981_0066_0126	LG18FS014985708	GAAGCTGGTGGACATTGAAGACGTGAACCTGAGATTACAGTGAATAAGGT	MZ_aCGH	1	1	1	1	-0.872633	BACKBONE_PROBE	NA	NA
572981_0066_0142	LG14FS000837838	CAGGAGTGGAACCTGATGGCTTATGACAAGGAGCTCCGCCCAGATGCTCG	MZ_PB	1	2	1	1	0.292715	EXON_PROBE	ENSONIG00000010500	NA
572981_0066_0164	LG16-21RS031162168	CTGTCATATTTAGCAGTTATCAAGCCCTGCCCAGGTACATCATCACCTGT	MZ_PB	1	2	1	1	-0.00883309	EXON_PROBE	ENSONIG00000004511	PARP9
572981_0066_0172	LG2FS017426633	GGATTATTAATAACAGCTTCTACACTGAGTGAGCATTTGGCGTCATTACCACAAAGCT	ON_IL	1	1	2	1	-0.350034	BACKBONE_PROBE	NA	NA
572981_0066_0236	LG1FS026058546	GGTGTTTTGAGCCAATAAGCTGGTTGTGGATCACTGACTACCATGTTTCTTAA	MZ_PB,MZ_aCGH	1	7	1	1	-1.67449	BACKBONE_PROBE	NA	NA
572981_0066_0242	LG4RS020815495	ACCATTTCTGTGTCTACTTTTTTGTTTGTTCAGGTGCAACTTACCTCCTTTGG	ON_IL,ON_PB,ON_aCGH	1	1	2	2	1.0798	EXON_PROBE	on.gene.LG4.686	-
572981_0066_0268	LG17FS008075485	ATGAGATCATGTCTCAGCTGCAGACCATTCGGTACCTGATGAAGAAGAGA	MZ_PB	1	2	1	1	-0.0356057	EXON_PROBE	ENSONIG00000008071	NA
572981_0066_0342	LG4FS007463647	CTTCCATTGTTTGCCGATGCTCTTCACACACTCGGTTAAAGAATAGCCTT	MZ_aCGH	1	1	1	1	-0.905061	BACKBONE_PROBE	NA	NA
572981_0066_0360	LG6RS000771434	ACGCGCTGGAGCCTCACCAAGTGGGGAAAAAGGGAACCGTCATGAGCTTC	MZ_PB,MZ_aCGH	1	2	1	1	-1.22863	EXON_PROBE	ENSONIG00000018148	DDTL
572981_0066_0372	LG1RS010408805	TTCCAGTCTTATCTTGAATACCATAATTTGCTGTCTTGTTTCTATTCCTTACAAGCAATGCA	MZ_aCGH	1	1	1	1	-0.810473	EXON_PROBE	ENSONIG00000006147	CALCB
572981_0066_0392	LG5FS019519406	ATTTGATGTCATTAGTACTCGGCTCTACAACCAGCCGGTGGATGAGTTGC	MZ_IL,MZ_aCGH	2	1	1	1	-0.954063	EXON_PROBE	ENSONIG00000018901	SLC25A34
572981_0066_0414	LG13RS014124325	CATTTGATGACATCGCAGGGCAGGATCTGGCAAAGCAAGCACTTCAAGAA	MZ_IL,MZ_PB,MZ_aCGH	3	4	1	1	-2.64645	EXON_PROBE	ENSONIG00000010056	SPAST
572981_0066_0448	LG12FS024669497	TTGTGAAAATCTCTCTAGGATGCTTTTAATGCTCCCAGAGAAGCACGAGTGA	ON_IL	1	1	2	1	-0.269992	BACKBONE_PROBE	NA	NA
572981_0066_0458	LG5FS034140174	GTCTTATGCCTTCCAATGTACTGCAGTTTTAACCAATCTGGACAGTTAGAGG	ON_aCGH	1	1	1	1	0.917309	BACKBONE_PROBE	NA	NA
572981_0066_0476	UNK4026FS000001047	CTTGCATTGCCCTCTGCTGGGCACAAAGAGGGAATAATATAATAGTTCTATGT	ON_IL	1	1	2	1	-0.297734	BACKBONE_PROBE	NA	NA
572981_0066_0558	UNK75FS000147549	TACACAAAGGAGTGTAATTGAAGCCTTGTATTTGCATCAGCACGCAGCACTTTT	MZ_PB	1	2	1	1	0.312671	BACKBONE_PROBE	NA	NA
572981_0066_0560	LG6FS024217802	AACTCAAAAGTGGGAGTAGATCCTTGGATCATTGCTGCTGGTAAGCTACA	MZ_aCGH	1	1	1	1	-0.845279	EXON_PROBE	ENSONIG00000016313	XPNPEP1
572981_0066_0562	UNK1950FS000000568	TTTCACTGGTAAAAATAGCCAAGAGAGAGTGTAAGGTGCTAGTGCTGGAAT	ON_IL,ON_PB,ON_aCGH	1	1	2	4	1.18857	BACKBONE_PROBE	NA	NA
572981_0066_0566	UNK151RS000297296	GTACTTTGCCACTCTGCGGGTCAAACCTAAGAATACAGCCAACACACACT	MZ_PB	1	2	1	1	-0.262878	EXON_PROBE	ENSONIG00000011001	CDC14A_(2_of_2)
572981_0066_0572	LG5FS006566762	TTGCTTAGTTAACAAAAGGCCGTGCACCTGGTGTGGTAGGCCTTTATCTT	MZ_aCGH	1	1	1	1	-0.850936	BACKBONE_PROBE	NA	NA
572981_0066_0588	LG16-21FS013152148	AGTGATAAAACTAATGCTGCTGAAACTGAAGGAGAGGAAGAAAGCAGTAAGAAGACAAG	MZ_PB	1	2	1	1	-0.460474	EXON_PROBE	ENSONIG00000014277	RPGR_(2_of_2)
572981_0066_0604	LG16-21RS006282633	TAATTTATCCCAAACTGCACGTTTCATAATGACTTTACAAGTGGTTTTGTATCATCC	ON_PB	1	1	1	2	0.513335	BACKBONE_PROBE	NA	NA
572981_0066_0620	LG10FS005660450	CGCATCGTCTCTCCTGGTTTTCCTGGCAACTACAGCAACAATCTGACCTG	MZ_aCGH	1	1	1	1	-1.26518	EXON_PROBE	ENSONIG00000001950	SEZ6_(2_of_2)
572981_0066_0626	UNK30FS000681782	TGGTGTCCTGGCTGCTGCTGCTGTTGGTGGAGCTGCTCCCTCTGGATCTG	ON_aCGH	1	1	1	1	0.995855	BACKBONE_PROBE	NA	NA
572981_0067_0021	LG7FS014016697	TTCACATACGACCTGCATGCAAATTATGTTGTCACTCTATAGGAGCAAGC	MZ_aCGH	1	1	1	1	-0.847428	BACKBONE_PROBE	NA	NA
572981_0067_0057	LG2FS017741561	AATCACTTCAATGGCCAGAGGTGTATAAAAGCACATCTGCATGCAGACTG	MZ_aCGH	1	1	1	1	-1.04543	BACKBONE_PROBE	NA	NA
572981_0067_0071	LG7RS032341843	AAACGATACCACAGGGCATCAGTGGAGACGGCTACCAGGCATTATGTCAG	ON_IL	1	1	2	1	-0.00641142	EXON_PROBE	ENSONIG00000012710	NA
572981_0067_0075	UNK25FS001338242	GTCAGCATCGCCAGCTGTGCTCACACGTAAAGTAGCCGCTTGTTCTTCTG	MZ_PB	1	2	1	1	0.0167934	BACKBONE_PROBE	NA	NA
572981_0067_0083	UNK151FS000128002	CGCCTTGCTACTCTGAACCCTGCTTTAATAGCGCCATCTGTAAGGACAAT	ON_IL,ON_PB,ON_aCGH	1	1	2	2	1.04072	BACKBONE_PROBE	NA	NA
572981_0067_0125	UNK52RS000375778	CAGACTCTGACACAGTCTGAACCAGTGGTCAAAAACCCTGGTAATTCACA	MZ_aCGH,ON_IL	1	2	2	2	-0.971317	EXON_PROBE	ENSONIG00000004529	NA
572981_0067_0147	LG5FS014977030	CTGCAGTACGAGGAGAAGCTCATCCTGCTGCAAAACAAGATCAGAGACAC	MZ_PB	1	2	1	1	0.127532	EXON_PROBE	ENSONIG00000019345	KIF21B
572981_0067_0223	LG8-24FS008104945	CAACTGTGAATCAATACCATGCAGTACCATTTGGAAAGAGATGGCACTGC	MZ_PB	1	2	1	1	-0.400001	BACKBONE_PROBE	NA	NA
572981_0067_0281	UNK68FS000695450	GACCGAGTGAAGATGAAAGACGAGCGTCTGAAAAGCAGACAGTTCAGCCT	ON_aCGH	1	1	1	1	1.56274	BACKBONE_PROBE	NA	NA
572981_0067_0303	LG17FS027543538	GCTGCTGATCCCTCTTAACGGTTTATTGGCTCCTGCCACAAACTTTCACA	ON_IL	1	1	2	1	-0.226597	BACKBONE_PROBE	NA	NA
572981_0067_0317	LG12RS014864934	TTGTGGGCACTAACTAAACTGTACATCCTTTTGCTGTAGATGGATGACAACCT	MZ_IL	2	1	1	1	-0.435913	EXON_PROBE	ENSONIG00000013742	MTX3
572981_0067_0347	LG3RS011291318	GTTTTTCTCTAGATGACGTTTCAGCAGATTTGCAAAGACGTCCATATGGTGAAAACAAA	MZ_aCGH	1	1	1	1	-1.04813	EXON_PROBE	ENSONIG00000009248	PER1
572981_0067_0393	LG23FS017006208	GACCTGGACAAGTGAGTTTTATTTTACATGTGTTCGACCTTCATCACTTTAACTG	MZ_aCGH	1	1	1	1	-0.907901	EXON_PROBE	ENSONIG00000002299	AP3D1
572981_0067_0399	LG15FS011271683	TGAGGCTGCCAGGTTGGTACAGCCTAATTTACAAAGGTCAACTGTCAGCT	ON_IL,ON_PB	4	16	5	22	0.238819	BACKBONE_PROBE	NA	NA
572981_0067_0413	UNK3023FS000001006	TGTAGGTATGGTGATGGGTATATACTCATTGGTTTCTCCCATGGATACTTTGTG	ON_IL,ON_PB,ON_aCGH	1	1	2	3	1.92602	EXON_PROBE	on.gene.UNK3023.1	-
572981_0067_0437	UNK9FS002064328	TCTATGAAGGCTATGGACAAACCGAGTGCACTGCAGGTTGCACAGTGACC	ON_IL	1	1	2	1	-0.0902219	EXON_PROBE	ENSONIG00000015904	ACSL1_(3_of_3)
572981_0067_0441	LG1RS025918525	CTGTTGACAAGGTTTTTACCAACCCAGCTAAGCTCAATGAGTTGGGCCAC	MZ_aCGH	1	1	1	1	-1.07694	EXON_PROBE	ENSONIG00000003163	PHOSPHO2
572981_0067_0479	LG8-24FS000128358	AATGGCAGCCTGAGGAAGCGGTACCTGCCAAACACAGTATTAAATGTGGT	MZ_IL,MZ_PB	4	3	1	1	-0.344864	BACKBONE_PROBE	NA	NA
572981_0067_0501	LG11FS016551863	AAAGGCACACCGTGTTTTGGAACTCTACAAACACAAGGTGAGGAGGGGGA	MZ_PB	1	2	1	1	0.110875	EXON_PROBE	ENSONIG00000006303	EFNA4
572981_0067_0545	LG18RS020812295	GAAGTTGATCTGAAGAAGATGGTTCAGATCAATCCTGTCACAAAGTACAAACGGAAA	MZ_aCGH	1	1	1	1	-1.20169	EXON_PROBE	ENSONIG00000015194	PARP2
572981_0067_0559	LG15RS014435886	TTTTGGCATCTCTGCCTCAAACTGAGGTGGACAAATGTGTTCGGTACTTT	MZ_PB	1	2	1	1	-0.333077	EXON_PROBE	ENSONIG00000013328	SERAC1
572981_0067_0571	LG13RS000106278	TACAGTAACGGCTGAAGAGCTATGGAGAGGTGTGTTGGCTGAGTCCGGTG	ON_aCGH	1	1	1	1	0.801767	EXON_PROBE	ENSONIG00000001150	MRPS5
572981_0067_0603	LG13FS027003402	TAAGAAAGGTACGCACAGAAACCAAACTCACCTTAGAGACTGGGATACGA	MZ_PB	1	2	1	1	0.512712	EXON_PROBE	ENSONIG00000001065	NA
572981_0067_0607	LG17RS018059130	GCCTTGGAGCCAAATTCTACAAAGCAGCTCAGCAGCAAGGAGAACCAAAA	ON_PB,ON_aCGH	1	1	1	2	0.889015	EXON_PROBE	ENSONIG00000000082	FOXM1_(1_of_2)
572981_0067_0613	LG16-21FS003891359	ACAAGCCAACACTGTCAGCCTTTTTCCTATTCCTTCCCAATGTGTGTCCA	MZ_aCGH	1	1	1	1	-0.813923	BACKBONE_PROBE	NA	NA
572981_0067_0619	LG23FS005933550	ACCTGACTTGACACATAGACAAACAGTCATACACAGGTCTTGATGCATGCT	ON_aCGH	1	1	1	1	0.891143	BACKBONE_PROBE	NA	NA
572981_0068_0024	UNK25FS001159028	AGAAGGTATCTTCTGTAAATTTCAGAGTTTAATTGCTGTGCAGAGGTAGTTGCTCTGAG	MZ_aCGH	1	1	1	1	-1.1642	BACKBONE_PROBE	NA	NA
572981_0068_0056	UNK570FS000042125	TACAACAGGCTGTCATCTAAAAGAAGATGGACAGATGATCAGGATAAAAAGC	MZ_PB,ON_aCGH	1	2	1	1	1.45624	BACKBONE_PROBE	NA	NA
572981_0068_0058	UNK26FS000515745	TTAGTATGTTTTAACTCTCGTTTTGACTCTATGCTAAGTGAGTCTGACAAAG	MZ_aCGH	1	1	1	1	-1.16449	BACKBONE_PROBE	NA	NA
572981_0068_0066	LG7FS021504323	ACAGGGCTCCTATGGTGTTGTCAAGTTGGCTTACAATGAGGATGACAACA	MZ_aCGH	1	1	1	1	-0.896614	EXON_PROBE	on.gene.LG7.622	-
572981_0068_0084	LG10FS016209086	CAAAGTGGGAATATACGGCTGGAGGAAACGCTGCCTTTACTTCTTCGTCC	MZ_IL	2	1	1	1	-0.0063089	BACKBONE_PROBE	NA	NA
572981_0068_0092	LG16-21FS000140517	AACAACCAATGCTTATTCGTGTTGTTGAGACAGACCGGGCTAGAAAATTAAAAC	ON_IL,ON_PB,ON_aCGH	1	2	2	3	0.948456	BACKBONE_PROBE	NA	NA
572981_0068_0094	UNK3990FS000000644	CCACATTAATCTTTGCATCGTCCAACTTTATTATCTAATGTGCCTTATTTTATGCTGC	ON_IL,ON_PB,ON_aCGH	1	1	2	2	0.999508	BACKBONE_PROBE	NA	NA
572981_0068_0096	LG14RS027811968	CAATGCTGATGACCTCGGAAAGGGCCGGCAGATGCCCGTCCACTATGGCT	MZ_aCGH	1	1	1	1	-0.877259	EXON_PROBE	ENSONIG00000004030	BCKDHA
572981_0068_0100	UNK44FS000589595	AATGGCTACTTTGACGAGGATGACGAGTATTACCCGGAGCCTGGTTCCAC	MZ_aCGH	1	1	1	1	-0.853946	EXON_PROBE	ENSONIG00000018311	FAM89A
572981_0068_0108	LG14FS011503416	TTTTTAAGCACCAATAAATTTCCCGCTGATCTCTTTCTACAGGTGGGCGAGAA	MZ_aCGH	1	1	1	1	-0.826757	BACKBONE_PROBE	NA	NA
572981_0068_0116	LG19FS023730342	GAGTATCACTCAGTCGTTTCATTGTTTAGAGCCTCCTCCCTCAATGTAATACA	MZ_aCGH	1	1	1	1	-0.961788	BACKBONE_PROBE	NA	NA
572981_0068_0158	LG13FS026994135	GACAGCATTGACTTTTTCTACAACATCATTAAGAGATTTAAAACCCAGCATC	MZ_aCGH	1	1	1	1	-0.903682	EXON_PROBE	ENSONIG00000001039	NA
572981_0068_0178	LG12RS002666076	GGTTTATAGTGTCAGAGGATGGCTGGATTGTCACAAATGCTCACGTGCTT	MZ_PB	1	2	1	1	-0.530903	EXON_PROBE	ENSONIG00000011960	HTRA4
572981_0068_0180	LG3FS005861026	CACTCTGCTAATTGCACCTGTTAAAAGTCTTGCCAACCTCGTTGCTTAACT	MZ_PB	1	2	1	1	0.0806552	BACKBONE_PROBE	NA	NA
572981_0068_0192	LG9RS010405491	ATGGAGACCATCTGGAGGAGAGCTGTAAAATCTTGGAGATGGGGATCCAG	MZ_PB	1	2	1	1	0.062622	EXON_PROBE	ENSONIG00000014185	TRIM55_(1_of_2)
572981_0068_0226	LG19FS018376854	TGGCTCACGAGTCGCAGCTCCATATCAAAGGAGACCCGCACTACTCCTTC	MZ_PB	1	2	1	1	-0.0909958	EXON_PROBE	ENSONIG00000011782	FOXA1
572981_0068_0230	UNK3302FS000001199	TGGCCGCCACAGTACAAGAAAGCTTATACCTCTCACAGCTACTTAATGGC	ON_IL,ON_PB,ON_aCGH	2	5	3	10	1.12663	BACKBONE_PROBE	NA	NA
572981_0068_0232	LG11RS026211003	ATCTCAAATCTGAGGAGTTCCGCACCTTCGTCTTCATTGAGACTGTCTTC	MZ_aCGH	1	1	1	1	-0.833184	EXON_PROBE	ENSONIG00000006593	TBX20
572981_0068_0262	UNK1483FS000000637	ATGCACACAGTGACTTACTTGAGGTACCACATTGGATCAGCATCACTTGT	ON_IL	1	1	2	1	0.428225	BACKBONE_PROBE	NA	NA
572981_0068_0272	LG11FS017363504	GGGACGGCGAGGACCACCATCACCTGTCGGGTCCTGCTGTTGGACGGCTC	MZ_aCGH	1	1	1	1	-1.17538	EXON_PROBE	ENSONIG00000006082	EPB41L4B
572981_0068_0336	LG19FS002234998	AGCAGACAGCAAGATAGAAGCAGTTACCATTTTCTTCGGAGCCAATGACA	MZ_PB	1	2	1	1	0.144669	EXON_PROBE	ENSONIG00000020093	IAH1
572981_0068_0340	LG1RS014127580	GACTTTGTGTTGGCATTCATCCACTTCAAGAAACCCATTGTGGTGGCAATA	ON_IL	1	1	2	1	-0.262504	EXON_PROBE	ENSONIG00000005598	CDYL2
572981_0068_0372	LG17RS009524834	GCGACTGTGTGGTCAAAGACTCCATCAACTTCCTGGATCACATCAACGGC	MZ_IL,MZ_PB,MZ_aCGH	2	2	1	1	-1.61718	EXON_PROBE	ENSONIG00000017873	ZMAT2
572981_0068_0396	LG20RS024417720	AAACCTGCCTGCTTATTGTCTTCAGTAAGGACCAGTTCCCAGAGGTCTAC	MZ_PB	1	2	1	1	-0.39814	EXON_PROBE	ENSONIG00000012272	RHOC_(2_of_2)
572981_0068_0412	LG3FS012326930	CTGTGCAGTACCGTAGCATCCGTCAGACCTCGACGAATAGTTGGTAATAA	ON_aCGH	1	1	1	1	0.80286	BACKBONE_PROBE	NA	NA
572981_0068_0420	LG13FS015315709	AAAGAGAGTAGCTCAGAGTCCTCTTCTGAGGATGATGAAGAGCCAGCTAA	MZ_aCGH	1	1	1	1	-1.00759	EXON_PROBE	ENSONIG00000009919	NOLC1
572981_0068_0452	LG15FS003340291	CTCAAAGCCATGTAAGAACCAAGGCTTTGTTCTTGATGGTTTCCCTAAGACTTATGA	MZ_aCGH	1	1	1	1	-0.830028	EXON_PROBE	ENSONIG00000005672	AK7_(2_of_2)
572981_0068_0454	LG5FS004957120	GGACCTGCGCTAGGTTCTTCGGATCACAATGTTATTCACCTCCTCCCTGC	MZ_PB,MZ_aCGH	2	8	2	4	-1.43916	BACKBONE_PROBE	NA	NA
572981_0068_0476	LG23FS014542701	AAACCTCAACCCATCATCACCAAGAGACTACATTGATGCTTTTCTCATAGAAATGGG	ON_IL,ON_PB,ON_aCGH	1	1	2	5	1.1747	EXON_PROBE	ENSONIG00000002617	CYP2J2_(5_of_10)
572981_0068_0490	LG13FS031189578	TTTTTAATTCACCACGATATATAATGCTTCACTATAATCCTTCTCGCCAATAATGACGAA	MZ_aCGH	1	1	1	1	-0.860322	BACKBONE_PROBE	NA	NA
572981_0068_0510	UNK101FS000569245	GAGACGCAGCTTCCATCAAAGCTGGTATGAAAGTCATCGTTGGATTCTCT	MZ_IL	2	1	1	1	0.381052	BACKBONE_PROBE	NA	NA
572981_0068_0552	LG7FS042294322	TTATAGTTTACCCTGTGGCTAATGAACTCCATGCAAGCAAACTAGGGTAATGCTTGA	MZ_PB	1	2	1	1	0.347971	BACKBONE_PROBE	NA	NA
572981_0068_0568	UNK22FS001786540	TGTGCAAAGAAATAATGCTATGAATTGCAGTAAGCAGGCAGTTGAATAACTTA	MZ_aCGH	1	1	1	1	-0.842704	BACKBONE_PROBE	NA	NA
572981_0068_0618	UNK3870FS000000011	GCAGTATGCAAAGGCCAAGGAGGCGGATGGCAAGTAGGTTGTTAGTTTGT	ON_IL,ON_PB,ON_aCGH	1	1	2	9	3.09573	BACKBONE_PROBE	NA	NA
572981_0069_0025	LG13RS007047767	CCGAGCTGAAGATAGTGTTCCTGACGACTTCACGCAAACTTCCCTCCCTG	MZ_PB	1	2	1	1	-0.433401	EXON_PROBE	ENSONIG00000015398	RTN4
572981_0069_0051	UNK350FS000103040	TGAGACGCTTGTCTATGGCAACATAGAAGCTGTCGACCTTCCTCTTCTGG	ON_PB	1	5	1	7	-0.269465	BACKBONE_PROBE	NA	NA
572981_0069_0061	UNK3025FS000001160	GTGTTCAAGTCCATGCCCTTGTTGAGATGCTCCTGCAAGTTAGACACCAT	ON_IL	1	1	2	1	0.242488	BACKBONE_PROBE	NA	NA
572981_0069_0065	LG14RS024504027	CACATTCACTTTCATTTGTCTTTCATATTGTGGGATCTTATTTTTTGTGAAAATAT	MZ_PB,ON_IL	1	6	3	4	0.637714	BACKBONE_PROBE	NA	NA
572981_0069_0067	LG15RS026415470	CATCCAAAGGTGGCTCACTACCAGCTGATGAAGTGCAATGCAGTCAGAGC	MZ_PB	1	2	1	1	-0.0826134	EXON_PROBE	ENSONIG00000001333	TLR5_(2_of_2)
572981_0069_0077	UNK111FS000315423	CCCTCCAGTGGAAAGAGGCTGCTGCAGAGAGGAGAGAGGAGTGACAGCGA	MZ_aCGH	1	1	1	1	-1.87156	EXON_PROBE	ENSONIG00000018962	TP53
572981_0069_0079	LG3FS017787068	GACATTGTTAAAAAGTACAGACCTCAGTCTCTTTCACAGTCAAAGGGCTTCATTGAAGA	ON_IL,ON_PB,ON_aCGH	1	2	5	3	1.11111	EXON_PROBE	ENSONIG00000020874	NA
572981_0069_0093	LG4FS015487069	TCAGCACGTGCTGATTAAACTCTTAAACTAAAAGGGATTTTCACCTTGCTGCT	MZ_aCGH	1	1	1	1	-1.0662	BACKBONE_PROBE	NA	NA
572981_0069_0155	LG7RS030526013	TACTTCACTGCCATCGTGTCCATCCGGCTTTACCAGGATAACGAGAAGCG	MZ_aCGH	1	1	1	1	-1.07068	EXON_PROBE	ENSONIG00000021058	TMEM203
572981_0069_0201	LG9FS006440129	CTTGGCCTCAGCGACAAGCAGAAGGTGGAATGGAACTCGAGGTGACCGAA	ON_aCGH	1	1	1	1	1.13184	EXON_PROBE	ENSONIG00000014523	TMEM56
572981_0069_0237	UNK1668FS000001371	AACATTGGCATACAAACAGTCATCTTCTGTAGGTTCAGTGTACAGAGGTCG	MZ_PB,ON_IL	1	2	3	1	0.359588	BACKBONE_PROBE	NA	NA
572981_0069_0243	LG11RS031710041	CATGCTGTCAGCCATTACAAGGCAGTGGTGCAGTCCACCAACTTCCAAGA	MZ_PB	1	3	1	1	0.303724	EXON_PROBE	ENSONIG00000021081	NA
572981_0069_0263	UNK1FS005564978	TTTCCAAGGATAGTGACCTGTTGTGGTTGCTTGAATAATGACTGTTCTCTCC	MZ_PB	1	2	1	1	0.173785	BACKBONE_PROBE	NA	NA
572981_0069_0299	LG23FS014528925	TTCTCCAGACAATAAATGACATTATTCGATTACAGGGAAGTTTGACAGTA	ON_IL,ON_PB	1	1	3	3	0.545519	BACKBONE_PROBE	NA	NA
572981_0069_0309	LG7FS013867053	CAGTTTGAGGTGAGCAAGTCTATAATTTGTTAACATGGGCATGAGGTACACACT	MZ_aCGH	1	1	1	1	-1.1382	BACKBONE_PROBE	NA	NA
572981_0069_0347	UNK1204FS000000434	AATGACAGTTATTGCCTGAGGACAACCTGTACCTGGATATTTCTTCCAACTTCA	ON_PB	2	2	2	4	0.576437	BACKBONE_PROBE	NA	NA
572981_0069_0369	LG19FS022069554	TTCCTCCTGCGATGGGTGAAGGAGTTTTATCCAGGGTAAGCCACCAGTTC	ON_IL,ON_PB,ON_aCGH	2	4	4	6	0.875243	EXON_PROBE	ENSONIG00000012400	TNFAIP2_(1_of_3)
572981_0069_0379	LG20FS023578618	GCTCACTTTCACACCTTGACCTCTCACACAACAGGTTAGACCTTGATGCT	MZ_aCGH	1	1	1	1	-0.926344	EXON_PROBE	ENSONIG00000012401	LRTM1
572981_0069_0387	LG9RS013629606	GAAAGCAGCTGTGTTGATATTCGCCAATAAGCAGGATATGAAGGACTGTATGT	MZ_aCGH	1	1	1	1	-0.932304	EXON_PROBE	ENSONIG00000006036	ARL5B
572981_0069_0395	LG4FS023545504	CAGTACAACATCCTCTTCCTGACCTACGAGGAAATGATTTTGGTAAGATGTTTCTTC	MZ_PB	3	7	3	4	-0.502736	EXON_PROBE	ENSONIG00000009725	NA
572981_0069_0427	UNK140RS000414357	TGATAGGACAAACTTGAAAACTCACATGAGAACGCACACAGGTGAAAAGCCATA	MZ_PB	1	2	1	1	-0.388349	BACKBONE_PROBE	NA	NA
572981_0069_0459	UNK305RS000013706	CCAGTTACCGCTCGAGCAGAAGAAGAGGAAGATTATCAGGAACCTTCGTA	ON_IL,ON_PB,ON_aCGH	1	1	2	2	1.1183	EXON_PROBE	ENSONIG00000016113	IQGAP2
572981_0069_0463	UNK68RS000652219	CTAGCAGAGCTGGGGAAAGCTTTGGTGACTCCTCTTATTCAACGGCGCCA	MZ_IL,MZ_PB	2	3	1	2	0.584517	EXON_PROBE	on.gene.UNK68.12	-
572981_0069_0485	UNK1778FS000002099	CACATTTGGACGTCTGTTATTATTTCATGCAGTGTGGGTAGTCCTGAATTACTGTAAACA	ON_IL	1	1	2	1	-0.388876	BACKBONE_PROBE	NA	NA
572981_0069_0491	UNK11RS002318905	GATTGGATTTAAAAGACGAAGATGGGATTCGAACTGGAGCATATCGCTTCTATGTACA	ON_aCGH	1	1	1	1	1.41546	BACKBONE_PROBE	NA	NA
572981_0069_0493	LG11FS014845868	CATTTTATCTTTTAATTAGCATTCATAAATATCTGCTGAAAATCAGTTTTT	ON_IL,ON_PB	1	1	2	12	0.515432	BACKBONE_PROBE	NA	NA
572981_0069_0513	LG22FS000418895	TCAGATGTTGGAGTCGCTCACTGATTATTGTTTTGTGGATCGGCCAAATCT	ON_IL,ON_PB	1	1	2	2	0.628691	EXON_PROBE	ENSONIG00000020006	NA
572981_0069_0605	UNK115FS000524641	TATTGCTGTAATCACTGCCTTCACATTGTTAGTCAAAGCTGGAAATCATTCAAAGGAAACT	ON_aCGH	1	1	1	1	1.33583	BACKBONE_PROBE	NA	NA
572981_0069_0607	LG19FS004388600	ACCTTCCTTCGGCTACCTGAAGGTACTGATCTACCTGACACTGTTGACTG	MZ_PB	1	2	1	1	-0.162422	EXON_PROBE	ENSONIG00000003475	NA
572981_0070_0006	UNK76FS000050330	AGTACAAATGATCAGTGATAGTTTCACTTACAGTGTGAACTTTGAGCCTG	ON_IL,ON_PB,ON_aCGH	1	2	4	4	1.72464	BACKBONE_PROBE	NA	NA
572981_0070_0010	LG15FS010649143	CTGATGGACATCCTATTACTGGTTACAAAGAGCCATGTGGAGGTGTGCAG	ON_IL	1	1	2	1	0.179436	EXON_PROBE	ENSONIG00000011284	COL6A1_(2_of_2)
572981_0070_0050	LG11FS002817873	TGTCACACAAGTGCCACTGAAGCCAAATGAAGGAGAACCAACTGCCAAGC	MZ_PB	1	2	1	1	-0.300578	EXON_PROBE	ENSONIG00000016436	MTDH_(2_of_2)
572981_0070_0060	UNK239FS000010289	AGGATTGGACTACTGCCCTCACCTGCCTACTTAATTTAAAGGAACCATCAA	ON_aCGH	1	1	1	1	1.04232	BACKBONE_PROBE	NA	NA
572981_0070_0076	LG14FS011791858	ATCTGTAGGCAACACTGAGGAGGTGCAAACTAGTGTGTTTTCCACTAATTCAA	ON_IL,ON_PB,ON_aCGH	1	1	2	3	1.31314	BACKBONE_PROBE	NA	NA
572981_0070_0098	UNK23FS001647997	GCTGGGTCAACTATGAGTCTATGCTGAAAGAGTGCCTGGTGGGCAGGATG	MZ_PB	1	2	1	1	-0.0455995	EXON_PROBE	ENSONIG00000016545	CYB5R4
572981_0070_0146	UNK383FS000018846	ACTATGGGACACATTAAAAGCCTACTTGAGAGGCCAAATTATCTCATTGA	ON_IL,ON_PB,ON_aCGH	1	1	3	6	0.852873	BACKBONE_PROBE	NA	NA
572981_0070_0162	LG4FS027200583	GAGCTCAGAGACTATCAGGACACAAAGAGAAGAAGACGTCTGTCTTTCAG	ON_IL,ON_PB,ON_aCGH	1	1	2	2	0.881311	BACKBONE_PROBE	NA	NA
572981_0070_0216	LG2FS020465610	AGAGCTACCACTCCTTCATGTGGAATAACTTCTTCAAGCACATAGATATAAAAGCAGAGAACA	ON_PB,ON_aCGH	1	2	1	4	1.68303	EXON_PROBE	ENSONIG00000017916	GNPDA1
572981_0070_0224	LG17FS009651514	GGGAGCAAAGAGGTGACCGTGGCCACGCCGCCGGAGGACAAACGATACTG	MZ_PB,MZ_aCGH	1	3	1	1	-1.64028	EXON_PROBE	ENSONIG00000017885	PGAP2_(1_of_2)
572981_0070_0244	LG1FS013494465	TATGCCTTTCCTTCTTGATAGGCTTCTTGACTTTCCTGCCTTGACTGTCAT	MZ_aCGH	1	1	1	1	-0.933849	BACKBONE_PROBE	NA	NA
572981_0070_0282	LG8-24FS011110953	TCGTCCTGCCACGTAATGCGTTTGCTTCGGTCCAGGATAGAATCGTAATG	MZ_PB	1	2	1	1	0.374437	BACKBONE_PROBE	NA	NA
572981_0070_0300	UNK3RS003954044	TCTTGAAGCCTCAATTAACTTGTCAGACCACCTGATCACAGCATATCGTG	ON_IL,ON_PB	1	1	2	2	0.613525	EXON_PROBE	ENSONIG00000008761	NA
572981_0070_0306	LG16-21FS007075879	TACTCTGTAAGTCAGGCTGCTGTATGCTTGTTCTACACTCTGCACTCATG	MZ_PB	1	2	1	1	-0.321544	EXON_PROBE	ENSONIG00000015723	IFT88
572981_0070_0350	LG23FS002383502	TGAGCTACAATCATCCAGGATACTCAGCAGTAAAGCTTCTGTCTTCTGGA	MZ_PB	1	2	1	1	-0.720176	EXON_PROBE	on.gene.LG23.56	-
572981_0070_0356	LG5FS001952450	ATCTGCATTTCACCAGGTCTTTTAGATCATCCTTAAGCACATCTAAAGAGACCTCTGTTGT	MZ_PB,MZ_aCGH,ON_IL	1	2	2	1	-2.46313	BACKBONE_PROBE	NA	NA
572981_0070_0364	UNK93FS000355755	CATCATCATGGACACAGAGCAAGCGTGTGAGAATGAAAACAAAACTCTCTGCTTAAA	ON_IL,ON_PB	1	1	3	3	0.703235	EXON_PROBE	ENSONIG00000021312	NA
572981_0070_0426	UNK458RS000061381	AGTCAGTGATCTGTGAGTGTTTGAATTCCTTCAATCCTCAGGTCAGATGTATC	MZ_PB,ON_aCGH	1	2	1	1	1.96757	EXON_PROBE	ENSONIG00000007345	NA
572981_0070_0448	UNK802FS000013978	ATGGAAACTTAAGGGCAAAGGCTAAACTATGTGAGCTCCTAAACAGAACCAAAG	ON_IL	1	1	2	1	-0.578599	BACKBONE_PROBE	NA	NA
572981_0070_0470	LG7FS003180058	GACAAGGCTGACAGGAAGAAGATGTTTGAGACCTCTTAAAGACTTTCTCATC	MZ_PB	1	2	1	1	-0.478366	EXON_PROBE	ENSONIG00000010785	TNNI2_(6_of_6)
572981_0070_0478	UNK774FS000016081	CGGTTAATCGAACAGGCAGCTAACATTTTTACATCAGTGGGTGTAACTTCAGT	ON_PB	1	1	1	2	0.54375	BACKBONE_PROBE	NA	NA
572981_0070_0488	LG11FS017999203	TGAGCTGCTGCGCTTTGGTGACAGACAGTTTTACAAAGACTGGTGGTAAG	MZ_PB	1	2	1	1	0.0581799	EXON_PROBE	ENSONIG00000006003	DGAT1_(2_of_2)
572981_0070_0504	LG22FS011984753	GAGCTAAATGTAATTATTGTCCCTCTCCACGCAGTTTCTGCTGTACTGGT	MZ_PB	1	2	1	1	0.352604	BACKBONE_PROBE	NA	NA
572981_0070_0568	UNK91FS000660291	CTGTTGCAATTGATGAGAGTACTGATATTACAGACGTCGCTCAACTGGCC	ON_IL,ON_PB,ON_aCGH	1	1	2	4	2.65963	EXON_PROBE	ENSONIG00000020207	NA
572981_0070_0602	LG11FS018196711	CTTTACTCACTGGCAAAGCAAGAGGTGCGTATGTTCATATGGATATGGATGA	MZ_PB,MZ_aCGH	1	9	1	1	-1.81243	EXON_PROBE	ENSONIG00000020872	NA
572981_0070_0614	LG6FS010697038	GTGATGTGTGAGGGACATTGGTATGCCTGAGCAAATGAGTCAGATAGGGT	ON_PB,ON_aCGH	1	1	1	4	2.28849	BACKBONE_PROBE	NA	NA
572981_0071_0013	UNK388FS000011768	GATGATGATGACGTTTTACCTGCAGATGTTTGCTCTCTCGCACGTTAGGC	MZ_PB,ON_aCGH	1	2	1	1	1.07884	EXON_PROBE	on.gene.UNK388.1	-
572981_0071_0025	LG19FS025629933	CGAGTTTTGTCCCTGAAAAGAACACACACCTACCTGAAGCATAAAGAAAAGAT	MZ_PB,MZ_aCGH,ON_IL	1	6	2	2	-1.61021	BACKBONE_PROBE	NA	NA
572981_0071_0043	UNK2193FS000001115	GGCAGATGATGGAAGAGAGTCTAGCTGAGGAACAGTGTTTAATCTTGGAT	ON_IL	3	3	5	3	-0.796383	BACKBONE_PROBE	NA	NA
572981_0071_0053	UNK89FS000649494	TTCTTCATCTTCTGCTCAGAGTTCCGCCCTAAGGTGAAAGGCGAGAGCCC	MZ_aCGH	1	1	1	1	-1.22919	EXON_PROBE	ENSONIG00000012706	HMGB1_(1_of_2)
572981_0071_0055	LG5FS033088367	GAAGTGGTGGATGCTCTACGGGAACTTCAAAGGGTCAAGAAGTGCTACCA	MZ_PB	1	2	1	1	-0.213008	EXON_PROBE	ENSONIG00000011578	FCHSD1
572981_0071_0069	LG23FS008207154	GTAGTTGCTTGATATCTATATCCTAGCAACTGAGAGTGAGTGATATCTTGTACAGCTG	MZ_PB	1	2	1	1	-0.00926648	BACKBONE_PROBE	NA	NA
572981_0071_0093	LG5FS002573868	CTTGGAATGAATTTGCTGTGACATCCTGAAAAGATTGTAGCACTATGTAAACAC	MZ_aCGH	1	1	1	1	-1.22206	BACKBONE_PROBE	NA	NA
572981_0071_0121	LG19FS024278063	CATTTTGCCACAATGGTGTGTGAATAACTGAGAGTAACCAAGTGGTGCGT	MZ_PB	1	2	1	1	0.0438506	BACKBONE_PROBE	NA	NA
572981_0071_0145	LG18FS014951073	GGATCCTGCTCAGACGGACAATGCTGCAGGCCACACAGGACCCGGACAAT	ON_aCGH	1	1	1	1	0.808186	EXON_PROBE	ENSONIG00000009325	CYR61_(2_of_2)
572981_0071_0199	UNK111RS000220390	TACGTCAAACAGGACTGGCACCCTTTCCTGCCAAAGTTTTCCATCCAGGG	MZ_PB	1	2	1	1	0.651654	BACKBONE_PROBE	NA	NA
572981_0071_0203	LG4RS016038401	GTTAATGGCATCATCACACCAAGTTGTAATGAAAAGCTGGATGAGGAGCTACGAAAA	MZ_IL,MZ_PB	2	2	1	1	-0.0489477	EXON_PROBE	ENSONIG00000001995	NA
572981_0071_0245	UNK585FS000053251	TTTGAAATACATAACTACTTGGGAGAAATGATACAACTGTCTAGGTTTAC	MZ_IL,MZ_PB,MZ_aCGH	3	3	1	1	-1.44517	EXON_PROBE	on.gene.UNK585.1	-
572981_0071_0257	UNK23FS001421226	GCTGGTGTTCAAGGGCATGAAGCGCCTGAACAGGATTCAGTCCATAGTGT	MZ_PB	1	2	1	1	0.178568	EXON_PROBE	ENSONIG00000016540	ASCC3
572981_0071_0293	LG4RS020271225	GTGAAGATCATGCTGGCGGTGTGGTGCTTCACGGTCTTTGCTGCAGTGGG	MZ_PB	1	2	1	1	-0.181244	EXON_PROBE	ENSONIG00000001034	ADAM11_(2_of_2)
572981_0071_0297	LG19FS000439054	CAGCTGCAGGGAGGAGATCTTATAATCATAGACAGCCAAGACAAAGAGGT	ON_aCGH	1	1	1	1	2.04268	EXON_PROBE	ENSONIG00000020180	NA
572981_0071_0303	LG15FS008818424	TGCGCTCAGAGTTGACCGAAGCTAAAGCTGCACGGGTGGTGGCAGAAAGG	MZ_aCGH	1	1	1	1	-0.978822	EXON_PROBE	on.gene.LG15.248	-
572981_0071_0321	UNK28FS001432167	CCTTCATGTAATGGCAGCGATTTTATATTGGGCCTTGAGAACTGTCAAAATGTG	MZ_PB	1	2	1	1	0.249134	BACKBONE_PROBE	NA	NA
572981_0071_0331	UNK5517FS000000877	ATGAAAAGTTGTTAGCAGTTGCTCCTCATCTGTGCCTGAAATCAGCCTTAAACT	ON_IL,ON_aCGH	1	1	2	1	2.15249	BACKBONE_PROBE	NA	NA
572981_0071_0351	UNK101FS000178657	GCTGGATTAACTGAAAAGTGAAATTTCCGATTGAATCAAGGAATATGGAGCACATCTGTA	MZ_PB	1	2	1	1	0.414142	BACKBONE_PROBE	NA	NA
572981_0071_0359	LG17FS010814276	TAACATGATGATGAAATGTGATGGTTTGTGGTTCCATGGTGGAGGTAAAACTT	MZ_aCGH	1	1	1	1	-1.01673	BACKBONE_PROBE	NA	NA
572981_0071_0383	LG4FS017774564	ATTTACAGAGCTGAGCACGCTGCACTCTGAGAAACTGCAGGTGGACCCTG	ON_PB,ON_aCGH	1	1	1	6	1.50663	EXON_PROBE	ENSONIG00000001515	NA
572981_0071_0419	LG6FS020858722	TAGCCATGGTGAGAGAAACCACCTTGCATGTTGTCAAGTGGTATGACAAC	ON_IL,ON_PB,ON_aCGH	1	1	3	3	1.34095	EXON_PROBE	ENSONIG00000018129	NA
572981_0071_0423	LG19FS025051939	GACTCCAGTCCAGACCTGGTCTACAGATCTGGTCCAGAGTCATGTTGCTA	ON_PB,ON_aCGH	1	1	1	5	1.87482	BACKBONE_PROBE	NA	NA
572981_0071_0425	UNK82RS000223028	GGCCTATCTTGCCATAACCATTCAAGCATTGTTGTTCCGAACACTGACTG	ON_IL	1	2	2	2	0.381579	EXON_PROBE	ENSONIG00000013772	NA
572981_0071_0473	UNK2017FS000000220	CATCTTTGGTTATCGGAGACTGACATGCCTGTAAAACAGAGATAGCTGCA	ON_PB	3	3	3	9	0.289422	BACKBONE_PROBE	NA	NA
572981_0071_0479	UNK122FS000534270	AAACAAAGAGATTTCAGCAGTGGGGACATCTGCTGTAGTTGAGAAACATATTTAAAAA	MZ_IL	2	1	1	1	0.378413	BACKBONE_PROBE	NA	NA
572981_0071_0481	LG12FS017744016	ACTCAATATGTTCCAGACAGTCTTCGACGAGATGCGACTAAATTCACTGCTTT	MZ_aCGH	1	1	1	1	-1.03137	BACKBONE_PROBE	NA	NA
572981_0071_0489	LG20FS013573462	TCTCTCGGCTAGAAGATCAGTGCACAGAGTTCATGGCCAAGATCATCGAG	MZ_aCGH	1	1	1	1	-1.09696	EXON_PROBE	ENSONIG00000017334	ABTB1
572981_0071_0499	UNK184RS000273714	AAGCTGGATACTGGAGCTCAAGTGAATGTCATATCAGAAGCAGAGTTCAAGA	MZ_PB,ON_IL	1	6	3	5	-0.248651	BACKBONE_PROBE	NA	NA
572981_0071_0509	LG1FS005335856	ATGAATCAGCAGCACAGGTCGGATGTAGCTCGAAAGATGTGAGTATTCTC	MZ_aCGH	1	1	1	1	-0.997608	EXON_PROBE	ENSONIG00000003287	CD302
572981_0071_0557	LG23FS001774699	GTATCTCACATTCAGAGCTATGCATCAAAGACAAGGTGAGTGCTTGTCTAACTT	ON_IL,ON_PB	2	2	8	10	0.734567	BACKBONE_PROBE	NA	NA
572981_0071_0565	LG3RS000196368	TTATGTTGATCTCCTGCAGTCTGCTTGGGTGTTGGAAGACCAGCTTATCT	ON_IL,ON_PB,ON_aCGH	1	1	3	7	2.27937	EXON_PROBE	ENSONIG00000000587	C7orf43_(2_of_2)
572981_0071_0625	LG4FS012886223	TGTTCAGGAAAGTGTATTTCTTCTTACCAGTAACAGAGATTCTGACAGAGTCACTGAG	MZ_IL,MZ_PB	2	4	1	2	-0.177142	BACKBONE_PROBE	NA	NA
572981_0072_0024	LG15FS013616212	AGAGCAATGTACTTATGGAGGATCTGAAAGGTCTGACAAAACACAACACAAAAATTA	MZ_aCGH	1	1	1	1	-0.923349	BACKBONE_PROBE	NA	NA
572981_0072_0064	LG6FS030796192	AAAAATGCAGTGCTGAAGAAATGTTCAGAAACCTGTAAGATTGGGCACCGATCAAA	ON_PB	1	1	1	3	0.69825	EXON_PROBE	ENSONIG00000003434	PRF1_(3_of_15)
572981_0072_0068	UNK421FS000075201	TCAGGTGCTTTCTGACACCTGCATCACACCATGGAGGTCTGCAATGATGA	ON_aCGH	1	1	1	1	0.992171	BACKBONE_PROBE	NA	NA
572981_0072_0106	LG20FS002666204	TGAAATGTGAGCCTGTGGGTACAGCAGGGTGTGTGTTATGATGTGATGTA	MZ_PB	1	2	1	1	-0.138698	BACKBONE_PROBE	NA	NA
572981_0072_0112	LG4FS022407278	CCGCTGCTGAACAGTTACACCTTGGCCGTTGTTAGCACCACCTTCACAGT	MZ_PB	1	3	1	1	0.159773	EXON_PROBE	ENSONIG00000009849	HSD3B7
572981_0072_0116	UNK211FS000238364	TCTTAAACCAGTCCAAAACCTGTGTGTGCACTATTTATTGCAGAAATAAGTGCTTCCT	ON_aCGH	1	1	1	1	1.06674	BACKBONE_PROBE	NA	NA
572981_0072_0210	LG19RS001981174	AGTTTGTCACAGTGTCCGGCTCGCTGAAGCTCACGGACCTGGATGATGCC	MZ_IL,MZ_PB,MZ_aCGH	2	2	1	1	-1.20029	EXON_PROBE	ENSONIG00000020104	PKDCC
572981_0072_0218	LG15FS021915053	TGGACACAGACACAACCACAGGGCAGAGCGTACAAGCCGCCATTGGTAAA	ON_aCGH	1	1	1	1	1.05684	EXON_PROBE	ENSONIG00000000870	ACTR10
572981_0072_0232	LG1RS013360099	CGTGCGCTCGTCTATAACGGAGACACCGACATGGCCTGCAACTTTCTGGG	MZ_PB	1	2	1	1	-0.465454	EXON_PROBE	ENSONIG00000005712	NA
572981_0072_0264	LG1RS028260850	TTTTGTCAGGTGACCCGTCAGATTCTGGTGTTTCACCGGGCGGAGGAGAC	MZ_PB,MZ_aCGH	1	2	1	1	-1.21809	EXON_PROBE	ENSONIG00000003321	COG8
572981_0072_0278	LG2FS019466926	CAAAATTTATGCCACCCAAGATTGAAATCTCAGACATTGAAGCCAAGCGGCAAAA	MZ_aCGH	1	1	1	1	-0.812877	EXON_PROBE	ENSONIG00000013013	KIAA1191_(1_of_2)
572981_0072_0324	LG12FS032975932	CAGATGATTTAAATCTGAGAGCCGCTGCATCCTGCTACATCTTTTCCTCC	MZ_IL	2	1	1	1	-0.762021	BACKBONE_PROBE	NA	NA
572981_0072_0396	LG12FS001135346	ATCCATGTCCGCACGAAAAGGCCTCTATGCTATCTGACATGTCATCAATT	ON_aCGH	1	1	1	1	0.972348	BACKBONE_PROBE	NA	NA
572981_0072_0406	UNK34RS000990256	CTGTTACTGGGAGGTTGAATGGAAAGGAGAGGTGCATGTATCAGTTAGTTA	ON_IL,ON_PB	1	1	2	2	0.410448	BACKBONE_PROBE	NA	NA
572981_0072_0414	UNK709FS000001744	ATAAATCCTCAAGTCCTTCTTATGACGTCTCCCGTCAGTAACTCCGTGTG	ON_IL	1	1	2	1	0.00899644	EXON_PROBE	on.gene.UNK709.1	-
572981_0072_0454	LG23FS010643133	TCATGTTGGGAGCTCCTGTAGCGACCATTTTCAATTAATGTCTCCATTCATCA	MZ_PB	1	2	1	1	-0.661225	BACKBONE_PROBE	NA	NA
572981_0072_0458	LG22RS002820110	ATCAGATGAGGATGAAGAGGCCAGACAGGAGAACTACAATATGTTAAGAGTGTATATTTCTGA	MZ_aCGH	1	1	1	1	-1.10564	EXON_PROBE	ENSONIG00000013516	ZBTB12
572981_0072_0468	UNK388RS000022443	AGGCAGAGAAGGAGCAGCGGCGTCTGGAGCGCTTGCAGAGGAAGCTCAAT	MZ_PB	1	2	1	1	-0.0321311	EXON_PROBE	ENSONIG00000007242	C1orf55
572981_0072_0480	UNK508FS000083482	AGGATCTTCAAGAGGACTGGCCAAAGAGCATGTTTCCCAGATTTTGGATAA	ON_IL,ON_PB,ON_aCGH	1	1	3	3	1.10271	BACKBONE_PROBE	NA	NA
572981_0072_0490	LG1RS021993527	TGCTTGCCGAGGAACTAGTGCTTAAACAAAGGACGAAGATACTGCATGCA	MZ_aCGH	1	1	1	1	-0.934825	EXON_PROBE	ENSONIG00000002837	NOD2
572981_0072_0524	UNK90FS000093171	AAAGTGATCCTTAAAGAGCCAGTAATCACCCTTGACTTACAACCAGTATGTGAATCAG	MZ_aCGH,ON_IL	1	2	2	2	-1.45971	BACKBONE_PROBE	NA	NA
572981_0072_0538	UNK2101RS000000883	CCATGGCAGCCCATAGTAAGGTGCTGGTTGAAGTAATAGACTTAAATGACA	ON_IL	1	1	2	1	-0.0721874	EXON_PROBE	on.gene.UNK2101.1	-
572981_0072_0552	LG23FS000351209	ATGGAGAATTCTTTAATGCCTCAAGTGGAAGAGATCAAACAAACAGAATAGTG	ON_IL	1	1	2	1	-0.194693	BACKBONE_PROBE	NA	NA
572981_0072_0602	UNK59RS000199013	GCCTGAAGAACAGAACAGTTGTTATCGAGACCGCACGAAAATGAAGAAAAATCT	MZ_PB,ON_aCGH	1	2	1	1	1.43858	BACKBONE_PROBE	NA	NA
572981_0072_0610	UNK144FS000453672	AGTGAAGGATGCTTAGAAATCCCTCCTGCTGCCTGAGCTTGAACATCATC	MZ_PB,ON_IL	1	7	2	6	-0.0176885	BACKBONE_PROBE	NA	NA
572981_0072_0622	LG7FS030658426	ACGAGTGTATCGGCCATGCTGGGAGGTGTAGGACAGTTTGCTCTTCTCCT	ON_aCGH	1	1	1	1	0.825557	EXON_PROBE	ENSONIG00000021057	NA
572981_0072_0626	UNK512FS000052455	TGTCCTACATATGCCCTAAAAAAGGTGGCTAGATGTGATTGTTTTTCAGCAG	ON_aCGH	1	1	1	1	0.969355	EXON_PROBE	ENSONIG00000009076	FAM55C_(1_of_9)
572981_0073_0025	LG6FS015596178	GAATCCTACTTACAATTGCAAGTATGAGTGCATAAGCACGCTCACGCTGA	MZ_aCGH	1	1	1	1	-1.09603	BACKBONE_PROBE	NA	NA
572981_0073_0027	UNK856FS000006871	TACACCTCCTTCTCTCTATTTCCAGGATGCACCTGCAGGCTTCTTGTCTG	ON_aCGH	1	1	1	1	0.808122	BACKBONE_PROBE	NA	NA
572981_0073_0061	UNK189FS000166386	TCTTGTTTTTCAGGCAGTACCTGCAAACGTGTGTAGATTGATGACAAGTCA	ON_IL	1	1	2	1	0.27602	BACKBONE_PROBE	NA	NA
572981_0073_0083	UNK6FS000083279	GATCACCTTTGTGATGAACTGACTTTGAGACTGCAAGCCTGTCCCTTACA	MZ_PB	1	2	1	1	-0.442198	BACKBONE_PROBE	NA	NA
572981_0073_0119	LG20RS018669733	TGGGCAACAGATTGTGGGACCTCCTAAGAAAAAGAGCTCCAATGAAGTGG	MZ_aCGH	1	1	1	1	-0.915917	EXON_PROBE	ENSONIG00000001637	NSFL1C
572981_0073_0145	LG5FS034699527	TACAGTCTGCGATACAAAGCCAACAACAGTGACACCCAAATGCTCCTCAA	MZ_PB	1	2	1	1	-0.336469	EXON_PROBE	ENSONIG00000005249	PSMF1
572981_0073_0163	UNK271RS000191330	CCACCAGCTGGCGCTGTGCTACAAGAGGAAGAAGATTGCTGAGCAGAGCC	ON_aCGH	1	1	1	1	1.11796	EXON_PROBE	ENSONIG00000017774	NA
572981_0073_0197	UNK2FS002531984	GGGAAGCTAAAAAGCATGAGGAAACATTAAACTGAAAAGACTGGACGCAGAG	MZ_aCGH	1	1	1	1	-0.802131	BACKBONE_PROBE	NA	NA
572981_0073_0201	LG6RS013205367	TGCCAACAGCACGCTGATCGATGCCCTGCTGGACAAGGACTTTCAGCTTG	MZ_PB	1	2	1	1	0.460652	EXON_PROBE	ENSONIG00000017498	CCDC109B
572981_0073_0233	UNK159FS000288461	GGCCAAATAATATGTCTGCAAGTAGCAGTGGGACAGAATTAAATAATCAAGAAATAATCAA	ON_PB,ON_aCGH	1	1	1	2	1.62438	BACKBONE_PROBE	NA	NA
572981_0073_0243	LG9FS011246314	AAGAGTCAATTATAGCATCATTTGGAGAGTTATATTTCATTTAGCATGTTATCCTTT	ON_PB	1	1	1	6	0.695351	BACKBONE_PROBE	NA	NA
572981_0073_0247	LG16-21FS030716709	AACACGGTGTGCCACCGCACAGCTGTAAACAGACTATATAAAGTCATTAC	MZ_aCGH	1	1	1	1	-0.957207	BACKBONE_PROBE	NA	NA
572981_0073_0263	LG11FS007516830	TCTAGTCTGCAGCTCTGTATTTTGTATGTTCCATCTTATTTTGTTGTTTCCCTCGTCT	ON_IL,ON_PB,ON_aCGH	1	1	2	2	1.45351	BACKBONE_PROBE	NA	NA
572981_0073_0309	UNK228RS000237801	TTGCAGGTGCGCAGGAAGAATGTGCTGGGCGTGTACCTGTGCAGCCTGTC	MZ_aCGH	1	1	1	1	-0.88256	EXON_PROBE	ENSONIG00000021182	GPR132
572981_0073_0323	UNK69RS000062242	AACTTGATGATCAAACACAGACAGATCCAAAGACGAGGACGGCGCTCTCA	ON_IL	1	1	2	1	0.109681	BACKBONE_PROBE	NA	NA
572981_0073_0339	UNK14FS001576430	TGACCGGCTTCGTGGCCAGAATGCAGGAGAGCAGTAAGTAGTAGAAAGCA	MZ_PB	1	2	1	1	-0.0132321	EXON_PROBE	ENSONIG00000018677	ABI1_(2_of_2)
572981_0073_0347	UNK55RS000364032	CGTGCCCGTTCTGCGGCAAGAAAATCTCCAAGAGCTCCAACTTCACCACA	MZ_PB	1	2	1	1	0.259514	BACKBONE_PROBE	NA	NA
572981_0073_0373	LG14FS033245000	TTCCTGGTGGCCATGCAGAAGGATCCAGCTGGGATGGATCCAGACCACAT	MZ_PB	1	2	1	1	0.103168	EXON_PROBE	ENSONIG00000017226	SPCS2
572981_0073_0441	UNK1284FS000000429	TTTGAAGAGCTCGTCTCGCTTAGACCACACATTTGATAGCGCTGTTGCAG	ON_PB,ON_aCGH	1	1	1	2	1.32488	BACKBONE_PROBE	NA	NA
572981_0073_0471	LG14FS000158328	AGTATCCATCTGAGCCGGTCTTTGTTCCCTCTCCTAATGCTACAGAGGAG	ON_IL	1	2	2	2	0.12061	EXON_PROBE	ENSONIG00000010529	BCO2_(3_of_4)
572981_0073_0511	UNK570RS000013380	TAAAAACAAACAGGAGCTGTATTCTGTGACAGAGTGGAGTGATGTCATCACAC	ON_IL,ON_PB,ON_aCGH	1	1	3	4	2.13906	BACKBONE_PROBE	NA	NA
572981_0073_0545	LG16-21FS013117588	GTATTCAGGAGCTGTTCCGCAGGAGGAAAGAAAGGAGGGAGATGGAGGAG	MZ_PB	1	2	1	1	0.134634	EXON_PROBE	ENSONIG00000014268	DCAF6
572981_0073_0549	UNK227FS000242907	AGTTCATGAGAGAGACTATAGAGCGTGGTGATGCAGAAAGAGTTCCCTCT	ON_IL,ON_PB,ON_aCGH	1	4	3	8	1.34398	EXON_PROBE	on.gene.UNK227.2	-
572981_0073_0563	LG4FS027586930	GAAGTTAAAGCAGCCATCTTGGAAGACATGCTGAGGCTGGGCAAGGCAGG	ON_IL	1	1	2	1	0.370782	EXON_PROBE	ENSONIG00000009301	ACSL1_(2_of_3)
572981_0073_0605	LG12FS001558763	CTAAAAGTAACGACCTTCCACGGGATGAAAACGTCCCCCCAGCTGGTCGC	ON_IL	1	1	2	1	0.159015	EXON_PROBE	ENSONIG00000020209	ZNF507_(2_of_2)
572981_0074_0036	LG13FS029679282	CACAACAAACGCTGCATTCAAACTGCGGCTGTGAAGTAAACATTGCTACG	MZ_aCGH	1	1	1	1	-0.949257	BACKBONE_PROBE	NA	NA
572981_0074_0072	LG7RS001926492	CACATCCAGAGACGTGAAGTCTATTTTCAACAAGGAAGTCGACACCATGA	ON_IL	1	2	2	2	0.3014	EXON_PROBE	ENSONIG00000010647	MLKL_(2_of_3)
572981_0074_0100	LG23FS000215256	AATGATCAGTCCTGGAGTCTCAGATGCTCTAATGATGCTCATTCTGTCTG	ON_IL,ON_PB	1	1	2	2	0.676635	BACKBONE_PROBE	NA	NA
572981_0074_0114	UNK16FS001006703	TGGTGGAAATGACCTTGGCAATGTCAAAAGCGTCAGGCTTGTGGCAGCAA	ON_IL,ON_PB	1	1	2	2	-0.1432	BACKBONE_PROBE	NA	NA
572981_0074_0132	UNK40FS000507683	GGAACATCGAGGCATTCCCAGACCAGATGTAAGAATAGATGTAATCTCTC	MZ_aCGH	1	1	1	1	-0.987224	BACKBONE_PROBE	NA	NA
572981_0074_0140	LG7RS024588943	CTGTTCCTGGGAAACTTTCTCACCACGGTAAAAGTCGTCCACCAAAAAGT	ON_IL	1	1	2	1	-0.502333	EXON_PROBE	ENSONIG00000013897	NA
572981_0074_0174	LG4FS014552409	GGAGGACACAGCTGTTTATTACTGTGTGCGTCGCTCCACAGTGATGAAAA	MZ_PB	1	2	1	1	0.565728	BACKBONE_PROBE	NA	NA
572981_0074_0198	LG12FS002900749	ACTGAGAGAGAGGGTACATCTGTAAAATAGCATGGAGGTTTCACAGTGTAC	MZ_PB	1	2	1	1	-0.186155	BACKBONE_PROBE	NA	NA
572981_0074_0206	UNK39FS000727955	CTACCCTCAACCTGAGCTCACCTGGTCCACCAGCCCTTCATCCAGCATCA	ON_PB,ON_aCGH	1	2	1	10	1.29596	BACKBONE_PROBE	NA	NA
572981_0074_0242	LG17RS011933712	CAACCAGGCAAATGTGACAAAGAGCGATGACCTCAGTGTGAATGGAATCA	MZ_PB	1	2	1	1	0.348472	EXON_PROBE	ENSONIG00000007560	STAB2
572981_0074_0260	LG8-24FS009692809	TGTTGGCTTCATAGGTCCCCAGCTGCCACCACACATGAACAAGGTACTTC	MZ_IL,MZ_PB,MZ_aCGH	3	6	1	1	-2.76466	EXON_PROBE	ENSONIG00000019843	NA
572981_0074_0268	UNK29FS000709714	GCCATTATGCTTATTTTCTCTCCACCACCTGTCCAAAGATTGCAAACAGAC	MZ_aCGH	1	1	1	1	-1.28754	BACKBONE_PROBE	NA	NA
572981_0074_0310	LG8-24RS010670023	TCAGTGTGAATCATAGAAAAACTAGACCACTTTGGTTTTAAATGTAGATAATAATCC	MZ_aCGH	1	1	1	1	-0.825115	EXON_PROBE	ENSONIG00000019936	ITFG3
572981_0074_0334	LG6FS020844876	TTGTAGACACAAGTGTAGACACCAGAATCATCCACAGTCAGATTGGTCATG	MZ_PB	1	2	1	1	0.0633283	BACKBONE_PROBE	NA	NA
572981_0074_0346	LG11FS014478658	TATTTAGCCCGGTGTGTGCGGACTCAGCTAGAGGTTACACTAATTGGAGC	MZ_aCGH	1	1	1	1	-1.36909	BACKBONE_PROBE	NA	NA
572981_0074_0348	UNK344FS000165254	ACACAAGCTCATTCTGTGAGGACCACAAAATGGACGGCTGCTTCTGTCCT	ON_IL,ON_PB,ON_aCGH	1	1	4	6	2.8622	EXON_PROBE	ENSONIG00000009433	MUC2_(3_of_4)
572981_0074_0406	LG6FS013982708	AAGGCCAAAGAAGCAGCCAAGACGCTGGCTTCAGCTGCTGCCGTCCCACA	MZ_IL	2	1	1	1	0.262153	EXON_PROBE	ENSONIG00000017547	NA
572981_0074_0436	LG10FS012061958	TGGAAAAGCATATACATGGACCTTCTCCAGTACGCTATACGACAAGCTGA	MZ_aCGH	1	1	1	1	-1.27442	BACKBONE_PROBE	NA	NA
572981_0074_0462	UNK1263FS000006529	TGCATGAGTTTGATGTAGGATGCAGTAAGAGCACCCAGCACACTATCAAAA	ON_PB	1	2	1	6	-0.533731	EXON_PROBE	on.gene.UNK1263.1	-
572981_0074_0484	LG17RS006758257	TCAGGTGCGGCACTCTGATCAACCGACCTGCAGCATGGCTCCTTTCTTCT	MZ_aCGH	1	1	1	1	-0.80561	EXON_PROBE	ENSONIG00000012016	TTLL12
572981_0074_0508	LG23FS002797533	GCAGCCCAACGATTTGAAGGATTCAGGTTCCCCCGTACACCCATTGGTTG	MZ_IL	2	1	1	1	0.619372	EXON_PROBE	ENSONIG00000009391	GPR128_(2_of_2)
572981_0074_0510	LG15FS013366230	AGACCATCAGTGGGAAAAAATGTCAGAGATGGAGCTCCATGACTCCTCAC	ON_aCGH	1	1	1	1	1.3738	EXON_PROBE	ENSONIG00000015744	NA
572981_0074_0562	UNK3079FS000001115	GGTCGTACCAGGAGGTGCGCAGACTGGCTGATCTGACTGTGGAGGAAATG	MZ_PB,ON_IL,ON_aCGH	2	8	6	6	0.981793	EXON_PROBE	ENSONIG00000004795	NA
572981_0074_0570	UNK159FS000024914	TGTCAGATTACAACCAGCAGCACCAGAAATGGCGAGAGAGTCGTCAAAGA	ON_IL,ON_PB,ON_aCGH	1	1	2	2	1.03017	EXON_PROBE	on.gene.UNK159.1	-
572981_0074_0604	UNK19FS001398953	GGGTGATTGCACTTTCAAACCTTAGCTGTACAATTATAGAACAGCTTAGCGATCTCT	MZ_aCGH	1	1	1	1	-0.818833	BACKBONE_PROBE	NA	NA
572981_0074_0612	LG4FS004591651	TTCTGGACCTTTCTATACTTTGTAAGTTTCTGCTTCCTCGCCAATCAGTGGT	MZ_PB	1	2	1	1	0.400582	EXON_PROBE	ENSONIG00000015656	SYNGR3_(1_of_2)
572981_0074_0626	UNK56FS000320066	CAAGTGCTTTCAAGGAACATCCTTAATATTCAGATATGTCCAGCAAAAACCACCCAAC	MZ_aCGH	1	1	1	1	-0.805482	BACKBONE_PROBE	NA	NA
572981_0075_0021	LG15FS005002864	CCAAGCCTCTCTGGAGATACACAGAGAAGTGTTTGGTTTTAATGACCAATCA	MZ_aCGH	1	1	1	1	-0.935052	EXON_PROBE	ENSONIG00000018686	NSL1
572981_0075_0033	LG2RS017433377	TTAGCGTAGAGGCCGTGATCAACAATCCACTGAAGCTTTATCGTTTAGATGTAAA	MZ_PB,MZ_aCGH	1	2	1	1	-1.27696	BACKBONE_PROBE	NA	NA
572981_0075_0039	LG23FS014731704	ATCGACCACCTTTATTTACCGACAGAGGTCTCCAATAGCAGGGCTAGAAT	MZ_PB	1	2	1	1	-0.11262	BACKBONE_PROBE	NA	NA
572981_0075_0123	LG16-21FS013930144	AAGGACAGAAAGAGTCCATCCTACCACCGTCTGTATTAAGACACTGCTCT	MZ_PB	1	2	1	1	-0.244029	BACKBONE_PROBE	NA	NA
572981_0075_0137	LG2RS016308485	CTCATGAAGGAAGATATCAACAGACTGATTGAAGAAGGCCAGCTAGAGTTAAAACTGA	ON_aCGH	1	1	1	1	0.82917	EXON_PROBE	ENSONIG00000005096	PMF1
572981_0075_0139	LG7RS007589403	TGTCTAACAGAGTCGTGCTTTGTCCTCGCCTGAACGGCCACGGTGCTGTT	ON_aCGH	1	1	1	1	0.954389	EXON_PROBE	ENSONIG00000011227	AUH_(1_of_2)
572981_0075_0163	LG4RS007327051	TGTTTGTAACAAGACTGCCATTGATCTCGCTGGAGAGATGAGGTGCACTT	ON_aCGH	1	1	1	1	0.880382	EXON_PROBE	ENSONIG00000008423	NA
572981_0075_0207	LG3FS006828200	ACAATTGCCTGACTTCCTCAGCCACTGGAGTTTCACCTTTTGAGGCGTCA	MZ_PB,MZ_aCGH	1	9	1	1	-3.47039	BACKBONE_PROBE	NA	NA
572981_0075_0229	UNK79FS000533692	TTCAGATTCATGCAGATATAAAGTCTTTGTGGGAACCAGAGTTGCAGAGGTACAAGAA	MZ_PB,ON_IL	1	8	3	4	-0.243503	BACKBONE_PROBE	NA	NA
572981_0075_0247	LG5FS026307767	CTGGCCAACTTCGAAAACGCTACAGAAATGAAACAATTTAACAAAACAGTTTCA	MZ_PB	1	2	1	1	0.126058	BACKBONE_PROBE	NA	NA
572981_0075_0259	LG12FS003448506	TGATAAAGTGATTCTCGCATACCGCATGACCTCAGGTCTGGTCTCTGGAA	MZ_PB	1	2	1	1	-0.00681743	BACKBONE_PROBE	NA	NA
572981_0075_0263	LG3RS016225686	TCGTGGAGTTATTTATTTACTCTTTTACACTTTCCCCGATTGCTTGGATCAGCTGG	ON_PB,ON_aCGH	1	1	1	2	1.23347	EXON_PROBE	ENSONIG00000012878	GMPR2
572981_0075_0273	LG5FS035173789	TGGGACTCTACCAGTTGATATCTAAGAGCTCAGTATGGATCAGTGTAAAAA	MZ_PB,MZ_aCGH	1	2	1	1	-0.861793	BACKBONE_PROBE	NA	NA
572981_0075_0285	LG23RS011269185	CCTCGCCACATCATGTCTCGTCACTCTCTGCCAATCACAGACCTGCACTG	MZ_PB	1	2	1	1	0.0122615	EXON_PROBE	ENSONIG00000004557	WDR18
572981_0075_0287	LG18FS005104561	GTGTCATGGATGGAAAAGCTGATGTTAAATTTGTGCTTTTCTTTGACTGCAGCAATGAGGTAA	MZ_PB	1	2	1	1	0.417604	EXON_PROBE	ENSONIG00000010657	CMPK1
572981_0075_0333	UNK71FS000657925	AGCTCAGAAGCAGAGCAGATTGTTTCTGACTGAAATTAATCTCACTGCATTTCTGATGTTT	ON_IL,ON_PB	1	1	2	2	0.265574	BACKBONE_PROBE	NA	NA
572981_0075_0367	LG5RS035796932	CTGAGAAAAGTCCTTGATCGTGCCAGAGAAGTAAACCTGCGACTAAACCC	MZ_IL,MZ_PB	3	8	2	5	-0.4627	BACKBONE_PROBE	NA	NA
572981_0075_0371	LG1RS027462452	CAGAGGCAAACTTTCAGCTCTCCAGCGGCAAGAGAGCTGCCTGTTCAACC	MZ_PB	1	2	1	1	0.0985654	EXON_PROBE	ENSONIG00000003225	VPS13C
572981_0075_0395	UNK3180FS000001291	TGGGTCCACATCCAACACTAGTTCAAACAATTCCATGGCCAATCCAAGGT	ON_IL	1	1	2	1	0.0171226	BACKBONE_PROBE	NA	NA
572981_0075_0411	UNK262RS000089763	TGAAACTCTTTATCCTGGGTTTAGATTCAGGTATCTTGGTTCCTCAGTGTCC	ON_PB	1	2	1	3	0.241342	BACKBONE_PROBE	NA	NA
572981_0075_0479	UNK59RS000200633	TACAGTGGACGTACATCAGTGAGGCCTGATGGTCTGGAAATGAAAGACTT	ON_aCGH	1	1	1	1	1.35118	BACKBONE_PROBE	NA	NA
572981_0075_0489	LG5FS012698520	AAATCGAGTAAACAGCCGTGAAACATTAGACTGGAAAGTAGTGCCACCCT	MZ_aCGH	1	1	1	1	-1.79713	BACKBONE_PROBE	NA	NA
572981_0075_0495	LG11FS027613568	TTTATCTTAGAGAGAATAATCTATACCGTTCCAATCAGCTCTGAGGAACTTTATAGTATC	MZ_aCGH	1	1	1	1	-0.847252	BACKBONE_PROBE	NA	NA
572981_0075_0497	LG6FS008133267	AAGTCACCTTGTCTCAACTTGGCTAAGGGTTAGGTGATAGACTGCTGTGT	MZ_aCGH	1	1	1	1	-1.03319	BACKBONE_PROBE	NA	NA
572981_0075_0511	LG3FS006199363	TTGCAAGTCTGAAAGGGAATTGGATCAGATTACAAAAAGTCTTGGCACCA	MZ_aCGH	1	1	1	1	-0.980392	BACKBONE_PROBE	NA	NA
572981_0075_0519	LG16-21FS005343587	GACTATGGACACATTCATTTACTGGATTTGAAATCTTTATATAGCAGATGTTAGTCAAGTCAC	MZ_PB,ON_IL	1	3	2	2	0.477933	BACKBONE_PROBE	NA	NA
572981_0075_0535	UNK590FS000017053	TGATGAGAGTACTGATATTACAGACGTCGCTCAACTGGCCATATTCATTCGT	ON_IL,ON_PB,ON_aCGH	1	1	2	6	2.79044	EXON_PROBE	ENSONIG00000016145	NA
572981_0075_0541	LG14FS011983151	CAAACTTGCAATGTCAGCATAGATTTAATATCTACAGCATCTACCTATACACTCCACTTCAGT	ON_IL,ON_PB,ON_aCGH	1	1	2	2	0.838653	BACKBONE_PROBE	NA	NA
572981_0075_0557	LG6FS031188183	AGTGGGGACCCTTTGTCCAGCTGGCTGTCCCCAGCATGCTCATGCTCTGT	ON_IL,ON_PB	1	1	2	2	0.791877	EXON_PROBE	ENSONIG00000003413	NA
572981_0075_0569	LG7FS025655356	TGTCACAGTGGAGAACTTTTGTGGGGAGAAGTGGGAAGAAAGTATGCAAG	ON_IL	1	1	2	1	-0.150978	EXON_PROBE	ENSONIG00000014085	CENPV
572981_0075_0577	UNK713FS000025312	GATTCCCATCCCTGTACCTCGGATACTGTACCTGTCTCCGCCCAACTGCA	ON_PB,ON_aCGH	1	1	1	6	2.62023	BACKBONE_PROBE	NA	NA
572981_0075_0583	UNK24FS000301790	ACTCCTGACAACCTGCCTTTTATCTTACGACAAATCCGCATGGAAAAGGC	MZ_PB	2	3	2	2	-0.510149	EXON_PROBE	on.gene.UNK24.90001	-
572981_0075_0595	LG6RS020099171	ATGGCTGCTTTGACAAACTGCTGCAGCTGATAGAGGACAACGCTCTGGTC	ON_aCGH	1	1	1	1	0.842207	EXON_PROBE	ENSONIG00000018079	NA
572981_0076_0044	LG8-24FS028071984	GGAAGTGATTTTGTTCTGCGATTTGAGGGTCCATAAATCCCAGTGACAAG	MZ_aCGH	1	1	1	1	-1.00887	BACKBONE_PROBE	NA	NA
572981_0076_0066	LG16-21FS001469844	AGCAGTTTGGTTTCCCTCTGTGACACCAAGGTACTTGAAACTGACATCCA	MZ_aCGH	1	1	1	1	-1.00462	BACKBONE_PROBE	NA	NA
572981_0076_0074	UNK21RS001264752	AGCAGGGTAGGCTGGAGGAGGTACTGAGAACACCCGAGTCCATGTCAAGA	ON_aCGH	1	1	1	1	1.05604	EXON_PROBE	ENSONIG00000007863	NA
572981_0076_0092	UNK221FS000087395	GAAAAACGATTTGATAGTCTTCTGGAATTCCTCAAAGAGCAAGAAACCATATATGAACA	MZ_PB,ON_IL	1	5	2	2	-0.729961	BACKBONE_PROBE	NA	NA
572981_0076_0100	LG13FS015334869	GAGTATAAAACATTGTCCACCAGAGACCGTACTCACAGTGAGAAACTGACA	MZ_aCGH	1	1	1	1	-0.800191	BACKBONE_PROBE	NA	NA
572981_0076_0104	LG16-21FS009606712	CTGGAGGAACAATATGGCTACTCTCTGTTTATCAGAGGACGGGATGACTG	MZ_PB	1	2	1	1	-0.0514173	EXON_PROBE	ENSONIG00000016997	NA
572981_0076_0106	UNK169RS000121950	CACGACCTGGCAACCCGACAGCAGCAGCAGATCAGTGCTCAGCAGCAGCT	MZ_PB	1	2	1	1	-0.0498639	EXON_PROBE	ENSONIG00000011598	NA
572981_0076_0122	UNK54FS000033973	ACTTCATGGATGATTTGGATCACGTTATGTTAGAGTTTGTCGATCTTTCATAAACTGCT	MZ_aCGH	1	1	1	1	-1.663	BACKBONE_PROBE	NA	NA
572981_0076_0136	LG18RS014886281	CTGAAGAAGCAGCACGAGGGATATGAAATACTGAAATTTGACGATGTTGTTACAAACCT	MZ_aCGH	1	1	1	1	-1.06924	EXON_PROBE	ENSONIG00000009348	C1QL3_(2_of_2)
572981_0076_0140	LG10FS006382087	GCAGGACGCAGAGGGTCAGAAGGTCAAGGCAGTTCTGGTTTCACTTAAGC	MZ_IL	2	1	1	1	0.0869966	EXON_PROBE	ENSONIG00000001860	NPM1
572981_0076_0186	UNK8FS002416365	GTGTATTGTAACTGGTGACTAATTATGTATATAAAGATTAGACCAAGTCTCTGGCTGATGCT	MZ_PB	1	2	1	1	0.363783	BACKBONE_PROBE	NA	NA
572981_0076_0198	LG7FS029512152	GGAGCTCACAGGCCTCTGTGAGTATGGGATCTTCCCTATTTATGCTATAA	MZ_aCGH	1	1	1	1	-0.877756	BACKBONE_PROBE	NA	NA
572981_0076_0204	LG7FS003186229	AGGGCCAACCTGAAGCAGGTCAAGAAGGAGGTGAAAGAGGAGGTGAGACA	MZ_PB	1	2	1	1	-0.142816	EXON_PROBE	ENSONIG00000010786	TNNI2_(5_of_6)
572981_0076_0226	LG3RS014961383	TGTTTGAAATGTTTGAGGCTTCTTGTGCTGCTACCACATACAGCTCAGGA	MZ_PB	1	2	1	1	0.104133	EXON_PROBE	on.gene.LG3.304	-
572981_0076_0304	LG8-24FS013239897	AAGGTCACGAATTGCTGTTAAGAACCCTCGTGTAAGGCCACCTAAAAATC	MZ_PB	1	2	1	1	-0.218649	EXON_PROBE	ENSONIG00000011433	NA
572981_0076_0324	LG16-21FS027006798	CTGAGAGCTGAGGATTTCTGTAAATGGCCATATTTTCTCCGAACTTGTAGATGT	MZ_PB	1	2	1	1	0.351902	BACKBONE_PROBE	NA	NA
572981_0076_0356	LG6FS013220076	AGAGAAGATGCATGACGGAAAGGCTAGATGAAATCGATATGCTCCTGTGG	MZ_PB	1	2	1	1	0.495754	BACKBONE_PROBE	NA	NA
572981_0076_0368	LG2FS021679836	TCAAAAGGGAAATTATTCACCAGAAGCGGGACTCAGTGATGACACTGGCG	MZ_PB	1	2	1	1	-0.388695	EXON_PROBE	ENSONIG00000017817	EDA
572981_0076_0396	UNK2012FS000001357	GGTTCACCAGGTACAAGTCTGATGCAAACAAGGAATGACAGGAACTCTAG	ON_IL,ON_aCGH	1	1	2	1	1.33578	BACKBONE_PROBE	NA	NA
572981_0076_0416	LG15RS020756242	CCGAGCTGCAAAGGGCAATCTCTGTGCTGGGAACTGAACAGGACAGCAGC	ON_aCGH	1	1	1	1	1.00956	EXON_PROBE	ENSONIG00000000733	STX7
572981_0076_0428	LG17FS030465556	CTATTCTTCCTGAGGTCATTCTTACACTGCTGTGATATAAAACTACTCTCTCCAAA	MZ_aCGH	1	1	1	1	-0.819173	BACKBONE_PROBE	NA	NA
572981_0076_0446	LG14FS017809424	CGACAAATGATGGTCACGCGCTTTCAGGTTACGCTTGAATCATTTGCATG	ON_IL	1	2	2	2	-0.0407816	EXON_PROBE	ENSONIG00000006268	FAM98C_(1_of_2)
572981_0076_0458	UNK325FS000185946	CTGCACAGATACAGCACAGAGGGCGGTTACGTCCGCTGGCCTGTCCTCGG	MZ_IL,MZ_aCGH,ON_PB	2	2	1	4	-0.849287	EXON_PROBE	ENSONIG00000016101	NA
572981_0076_0482	LG20FS012086073	GTGCGTTCCAAAAGAAGATGGGTCTTATCTACAATTGAATTAGAAGAAGA	ON_IL,ON_PB	1	1	2	2	0.161205	EXON_PROBE	ENSONIG00000017146	CDH26_(1_of_2)
572981_0076_0496	LG16-21FS009830207	GCTAGCTGTTAGTGCTATGCACTGTAGGAAGCATGTAGCTAACTACTCCA	ON_IL	1	1	2	1	-0.686348	BACKBONE_PROBE	NA	NA
572981_0076_0500	LG19FS020709814	ACCGTCTTACAGTGAGATTGCACCAGTCATTGCATCAATGAGCCACCATA	MZ_PB	1	2	1	1	-0.238167	BACKBONE_PROBE	NA	NA
572981_0076_0518	LG19FS000057408	ACAAGAATTTAATTCTGGTGACACGCCGAGAATACCTTAAGGTGCAGCTG	MZ_PB	1	2	1	1	0.244849	EXON_PROBE	ENSONIG00000020197	OLFM4_(1_of_2)
572981_0076_0530	UNK239FS000062568	AGCGCACCAGTCGAAAGGCTTTTTAGCCTCGGCAATCTTGTGCTTACACC	ON_IL,ON_PB	1	4	4	7	-0.0599183	EXON_PROBE	ENSONIG00000006438	NA
572981_0076_0588	LG15FS025726964	GTAACCTGCTAAAAGTCCTAACAAGGGAAATAGAGAACTATCCACACTTTTTC	MZ_aCGH	1	1	1	1	-1.19355	EXON_PROBE	ENSONIG00000001228	FAM49A
572981_0076_0596	LG4RS009861943	AAGTCCATCAAGAAGCTGGGTGACCACATCACTAACCTCACCCGCATGGA	MZ_IL,MZ_PB	4	5	1	3	0.321641	EXON_PROBE	ENSONIG00000006597	NA
572981_0076_0618	UNK1528FS000000730	ACCTGGGCTCAAGCTGCGCTTCAGGCGGAGCCGGACATCACCTTTTCTGA	MZ_PB,MZ_aCGH	6	51	6	3	-4.20351	BACKBONE_PROBE	NA	NA
572981_0077_0021	LG14FS028425875	CAGCAGCTGAACTTTCAAAATAAGAGTGAGGGGATTGTGCTATCCTGTTGTTAA	ON_IL	1	1	2	1	-0.0455576	EXON_PROBE	ENSONIG00000017900	CLNS1A_(2_of_2)
572981_0077_0023	LG16-21RS005187710	CTGTCTCAGACTTTCTCACTGGTCTCCTTATGCTGCCACTAGAAATAATTAGAA	MZ_PB	1	2	1	1	-0.0539685	EXON_PROBE	ENSONIG00000016210	TAAR1_(21_of_21)
572981_0077_0055	UNK46FS001139014	CACAGTTCAGGGTTATTTCTCCATCAAAGGAAGTTCTGTTGGTCCTAAACGA	ON_IL	1	2	2	2	-0.000401556	BACKBONE_PROBE	NA	NA
572981_0077_0067	LG16-21RS023018832	TCTCTCCTGGCCTTGGGGATGATGCCTCTCTGTCTTTTAATCTACACCAG	MZ_PB	2	4	2	2	-0.492649	EXON_PROBE	ENSONIG00000004478	SLC10A2_(1_of_2)
572981_0077_0115	LG2RS016075906	CACCCTGCAGCTCATCCACAGCACCCACACGCCCACCCTTCCCAGCAACA	MZ_PB,MZ_aCGH	1	2	1	1	-0.813096	EXON_PROBE	ENSONIG00000005162	NA
572981_0077_0131	UNK764FS000002072	ATAAACAAATATACAGCTGCATGACACAAGGACCATCCTCCTGCCTGAAAAAT	ON_IL,ON_PB,ON_aCGH	1	1	3	5	2.10209	BACKBONE_PROBE	NA	NA
572981_0077_0139	UNK104RS000118202	CCTGACATGTCACATGCGAATCCATACAGGAGAAAAACCATACTGGTGTG	MZ_PB	1	2	1	1	0.0431698	EXON_PROBE	ENSONIG00000021440	NA
572981_0077_0161	LG6FS028479699	TGATCTCAGCCAGTCTGTCCTTACTGGGTTCCGGTTGGTGTGGCTTGTTG	ON_aCGH	1	1	1	1	0.980336	EXON_PROBE	ENSONIG00000017694	PKD1
572981_0077_0163	UNK62FS000335958	TGGAAGAGATGAACCAATCAGAACAGTGCTGACAAAAGGATGGGCTGGCA	MZ_IL,MZ_PB	3	3	1	1	0.0212248	BACKBONE_PROBE	NA	NA
572981_0077_0253	LG18FS026154998	GGGGACAGCAGAGCCATCAAGATCTACAAGACGTCCATCCTGCTGTTCAA	MZ_aCGH	1	1	1	1	-1.13766	EXON_PROBE	ENSONIG00000014010	RIOK1
572981_0077_0259	UNK134FS000107536	CAAAGACCTGTTAAACCTGCTGCCTGGGCTCTTTTCATTTAAGCACCTCC	ON_IL,ON_aCGH	1	3	2	3	0.854838	BACKBONE_PROBE	NA	NA
572981_0077_0273	LG15FS010701202	AGTGGCAAGCTCAAGACTGGCTACAAGCGTGACTATATGAATATTGGCTG	MZ_aCGH	1	1	1	1	-0.941295	EXON_PROBE	ENSONIG00000011288	VDAC3_(2_of_2)
572981_0077_0285	LG7RS044043946	CTGGCAGAAATACCAGACATCTCTGAAGACTGTCTTTACCTCAACATTTACA	ON_IL,ON_PB	1	2	2	3	-0.402797	EXON_PROBE	ENSONIG00000014640	NA
572981_0077_0307	LG17FS029911695	CTGGTGAAACCACGTTAGCCTCAGAACAGGAGGTCAAGCTGATAAAATGA	MZ_aCGH	1	1	1	1	-0.968739	BACKBONE_PROBE	NA	NA
572981_0077_0319	LG12FS026774611	ACTCAGCAACTACAGACATCTGAGAAATAAGGAGGCTGTTTCGGACTCAG	MZ_PB	1	2	1	1	-0.4517	BACKBONE_PROBE	NA	NA
572981_0077_0339	UNK243FS000163391	GTGCCATCGTGATGATGAAGAACCGCCGGGCGAGTGAGTAAATGTCTTTT	MZ_PB	1	2	1	1	0.207297	EXON_PROBE	ENSONIG00000010916	NA
572981_0077_0345	LG6RS031805084	ACCTGCATGGCGTCTTACTGTGAGGAGCACCTGCGCCCTCACCGGGAAAA	MZ_PB,ON_IL	1	4	3	3	-0.0741567	EXON_PROBE	ENSONIG00000003340	TRIM25_(1_of_3)
572981_0077_0391	UNK443FS000054611	AGGCACATAAGTGGGCGCTCTTTGAAAGGGATCTCGACTTTGTAATCATA	ON_IL,ON_PB,ON_aCGH	1	1	2	2	1.07289	BACKBONE_PROBE	NA	NA
572981_0077_0411	UNK8FS000296933	CAGCAACAGTGGTTTCAAGTGAGCCATTACCAGAGCCTAGTCACTAAAAA	ON_aCGH	1	1	1	1	0.837037	BACKBONE_PROBE	NA	NA
572981_0077_0435	LG17FS001240985	GCATACATTTGATGTTCTTGCTGCAGCATTAGAAGAAATCCATTCAGAGTATCACATCAGAGAAAAA	ON_aCGH	1	1	1	1	1.74105	EXON_PROBE	ENSONIG00000008813	NA
572981_0077_0437	LG13FS018875854	GCTGTGACAGCTCCGCTTTGGAGGGACTGCCTCTCATTAAACGGCTTGTT	MZ_PB	1	2	1	1	0.577884	EXON_PROBE	ENSONIG00000009490	CUTC
572981_0077_0475	LG3RS002451252	TGGACCTTATAATTGACAAGGGGACCACTGATGCCTTGTTAAGGTCCAGG	ON_IL,ON_PB,ON_aCGH	1	1	2	2	0.809114	EXON_PROBE	ENSONIG00000018334	METTL12
572981_0077_0477	LG14RS011588394	GTCACCTTCAGTTAAAATAAATCCTTCTGCACATTCTTCTTAGTTCCAAGTCC	MZ_aCGH	1	1	1	1	-1.08839	EXON_PROBE	ENSONIG00000005284	TBRG1
572981_0077_0479	UNK287FS000219377	TTATTCATCAGTCTCCTCAAAGCAGGCTGAAGGTCAAAGGTCAGAGCAGC	MZ_PB,ON_aCGH	1	5	1	1	1.05659	EXON_PROBE	ENSONIG00000008913	NA
572981_0077_0491	LG23FS002515082	TGCTCCAGTTTGTCAACATAATCTTAAATCTCAACTGAAGAAGAAGTTCCAGTGTGTATT	ON_IL,ON_PB	1	1	3	3	0.545749	EXON_PROBE	ENSONIG00000021167	NA
572981_0077_0511	LG6FS028698663	TGAAGCAGCTAATAGAAAACCAAAAGAAGGAACACTGTCTATGGGAGTACTTCAGAG	MZ_PB	1	3	1	1	-0.030606	BACKBONE_PROBE	NA	NA
572981_0077_0533	LG17FS005112829	CTCATTATCTAAGCAACTGAACTAAACATTGTACAGTCACTTCCACTTAGC	MZ_PB	1	2	1	1	0.343054	BACKBONE_PROBE	NA	NA
572981_0077_0579	UNK402FS000092090	TCATACAGGCCTCCCATCTCTAGTGCATTGCTCACAAAATTTCTGTTAATTCC	ON_aCGH	1	1	1	1	0.906752	BACKBONE_PROBE	NA	NA
[truncated: 10,771 more rows]

## Sheet: Metadata
Column	Description
Design ID	ID number associated with array design for platform GPL25405
Probe ID	Probe ID associated with location in Satsuma cichlid multispecies genome alignment
Probe sequence	Probe sequence
CNV detected (SPECIES_TECH)	Probes that have non-neutral log2 hit ratios between species for genome assemblies or aCGH hybridization hit ratios >0.8 or <-0.8
Hits MZ/Illumina	Number of perfect hits within the M. zebra Illumina genome assembly (GCA_000238955.2)
Hits MZ/PacBio	Number of perfect hits within the M. zebra PacBio genome assembly (GCA_000238955.5)
Hits ON/Illumina	Number of perfect hits within the O. niloticus Illumina genome assembly (GCA_000188235.2)
Hits ON/PacBio	Number of perfect hits within the O. niloticus PacBio genome assembly (GCA_001858045.3)
aCGH GC-Loess weighted median log2 ratio	Median aCGH hybridization hit ratio for four arrays (weighted for inclusion of pair of duplicate array setups as a single set of samples). O. niloticus biased = positive values, M. zebra biased = negative values.
Exon vs. Backbone	Indicates whether probe is genic or non-genic based on O. niloticus annotations listed below
Accession (Ensemble + BROAD)	Gene accession within Satsuma cichlid multispecies genome alignment, derived from either Ensembl annotations or BROAD O. niloticus annotations (ftp://ftp.broadinstitute.org/pub/vgb/cichlids/Annotation/Protein_coding/GTF_Files/Oreochromis_niloticus.BROADON2.gtf.gz)
Gene Symbol	Gene symbol if available
