# Supplementary material for: Correspondence of aCGH and long-read genome assembly for detection of copy number differences: A proof-of-concept with cichlid genomes
Source: PLoS One. 2021 Oct 7;16(10):e0258193. doi: 10.1371/journal.pone.0258193 (PMC8496808; doi:10.1371/journal.pone.0258193)
Supplement: S2 Table — (XLSX) [file pone.0258193.s005.xlsx]

## Sheet: platform_excl_probe_sets
PCA loadings:
	Comp.1	Comp.2	Comp.3	Comp.4	Comp.5	Comp.6	Comp.7	Comp.8	Comp.9	Comp.10	Comp.11	Comp.12	Comp.13	Comp.14	Comp.15	Comp.16	Comp.17	Comp.18	Comp.19	Comp.20	Comp.21	Comp.22
g	0.236662	0.252187	0.340361	0.0309676	0.0068981	0.0134277	0.03344	0.0074712	0.0515261	0.00596603	0.0672005	0.0445505	0.00600213	0.0262294	0.0181976	0.230884	0.524139	0.165495	0.00570443	0.496671	0.38705	0.00012842
a	-0.19045	0.355282	-0.267861	-0.00104003	-0.00136224	-0.0377512	-0.0470173	0.00270193	-0.117301	0.0462635	0.0330949	0.00962437	-0.00964307	-0.0109027	-0.0208584	-0.191263	-0.15042	0.522056	-0.00977568	-0.273278	0.581246	-8.33495e-05
t	-0.242134	-0.328364	0.243663	-0.0390451	-0.00324511	0.0426416	0.018024	-0.0234077	0.0748159	-0.102423	-0.0313932	-0.0130219	0.000592066	-0.0183978	0.0228299	-0.166997	0.173488	-0.51916	-0.0101805	-0.277094	0.589448	-8.54426e-05
c	0.242504	-0.274288	-0.314606	0.013774	-0.00174239	-0.0193159	-0.00169359	0.0156141	-0.00575246	0.0571106	-0.0679821	-0.0402207	0.00392968	0.00637729	-0.0205795	0.165859	-0.547373	-0.159171	0.00586992	0.501123	0.390556	0.000130718
gg	0.194556	0.164347	0.238588	0.0362688	-0.0127	-0.119789	0.123202	-0.0300421	0.261564	0.0982229	0.178317	0.702829	-0.0030804	-0.0307505	-0.00951105	-0.320137	-0.267792	-0.0854613	-0.244752	0.00450584	-0.00207238	3.37452e-05
ga	0.0624	0.343877	0.0829618	-0.306517	-0.2321	-0.340834	0.0130832	0.0856613	0.167499	-0.151755	-0.12316	-0.352572	-0.200585	0.361799	-0.342038	-0.0568102	-0.10763	-0.189957	-0.264317	0.00485819	-0.00226143	3.67495e-05
gt	-0.0305363	-0.0580279	0.321181	0.329909	-0.322829	0.380943	0.12223	-0.154506	-0.254263	0.270079	0.0615301	-0.186787	0.300799	0.209456	-0.311704	-0.0644244	-0.166547	0.0767535	-0.223555	0.00409164	-0.00190258	3.05919e-05
gc	0.237969	-0.019142	0.0118807	0.0599708	0.67414	0.191526	-0.214278	0.107495	-0.139614	-0.20297	0.0240038	-0.0839233	0.105698	0.433695	0.0439279	-0.279428	0.00722097	0.00100138	-0.207359	0.00382213	-0.00175939	2.83554e-05
ag	0.0693527	0.342572	0.00610175	-0.311604	0.0201593	0.428783	-0.141208	-0.120977	0.249814	0.130425	-0.0308258	-0.273595	0.203995	-0.375656	0.337336	-0.0282753	-0.110979	-0.167639	-0.262427	0.00482005	-0.0022204	3.5358e-05
aa	-0.17896	0.258187	-0.174816	-0.0587886	0.0124302	-0.0648687	-0.171289	-0.111123	-0.593712	0.052117	-0.0944492	0.331818	0.0227092	0.0235779	0.0134836	0.332057	0.0883032	-0.339763	-0.334983	0.00615268	-0.00288026	4.55978e-05
at	-0.257293	-0.00660917	-0.0101027	-0.0203933	0.265755	-0.245444	0.449211	0.484844	0.0950908	0.124918	0.0736742	-0.0800542	0.47815	-0.0799426	-0.0139101	0.205748	-0.014309	0.0113419	-0.226106	0.00413158	-0.00192688	3.04013e-05
ac	0.0256073	0.00796975	-0.323371	0.456854	-0.303478	-0.240576	-0.126727	-0.175152	0.238344	-0.251641	0.174647	-0.0802777	0.300246	0.17995	0.352659	-0.0362263	0.164237	-0.0659936	-0.229444	0.00423067	-0.00194662	3.06586e-05
tg	-0.00266515	-0.0531784	0.370994	0.323228	-0.0828695	-0.17978	-0.246732	0.416378	-0.193968	-0.0138839	-0.10798	-0.166139	-0.339527	-0.253527	0.337134	-0.0213935	-0.186776	0.0965172	-0.258144	0.00474543	-0.00219123	3.60873e-05
ta	-0.267679	-0.0255264	-0.0170396	0.210039	0.354023	-0.0750439	0.0583187	-0.373513	0.275393	0.420174	0.192825	-0.144572	-0.440772	0.110909	0.0126186	0.215416	-0.00952643	0.000107637	-0.21375	0.00392251	-0.00183085	3.00623e-05
tt	-0.223231	-0.215007	0.154336	-0.104187	0.0167399	0.164425	0.0342559	-0.209077	0.208045	-0.498371	-0.363654	0.185867	0.0117866	0.0264839	-0.0224697	0.308094	-0.123646	0.347739	-0.325721	0.00595095	-0.00278285	4.49129e-05
tc	0.0353459	-0.314279	-0.0795038	-0.466346	-0.256952	0.126836	0.199878	0.117926	-0.161549	0.101549	0.363841	0.032189	-0.193233	0.297801	0.378773	-0.0317921	0.0978611	0.176416	-0.243221	0.00448344	-0.00206699	3.31637e-05
cg	0.240114	-0.0177487	-0.00832145	0.0217485	0.132295	-0.180691	0.49731	-0.377642	-0.327555	-0.310893	0.129923	-0.214757	-0.0966345	-0.397777	-0.0393494	-0.189293	0.0223625	0.00463036	-0.170237	0.0031371	-0.00143919	2.3556e-05
ca	0.023979	0.0207058	-0.36965	0.220627	-0.0789749	0.433473	0.0696399	0.378033	0.143938	-0.171129	0.155145	0.0720693	-0.317812	-0.200393	-0.370593	-0.0031866	0.204329	-0.0898143	-0.253302	0.00466726	-0.0021657	3.52483e-05
ct	0.0628861	-0.329093	0.0144272	-0.224982	0.0224637	-0.259969	-0.532189	-0.0737601	0.0250557	0.0987324	0.298742	-0.0341821	0.198785	-0.296763	-0.383103	-0.023583	0.117641	0.173638	-0.245867	0.00450391	-0.00208364	3.37332e-05
cc	0.190033	-0.188473	-0.214166	0.00790619	-0.0338685	-0.0918642	0.103063	-0.0205563	0.0424561	0.401367	-0.669319	0.0390166	-0.00177898	-0.0213983	0.0110199	-0.286913	0.312053	0.0909087	-0.246633	0.00455957	-0.00208762	3.33742e-05
g.c	0.427929	-0.0218551	0.0203653	0.0398894	0.00456242	-0.00539057	0.02821	0.0206502	0.040649	0.0565368	-0.00123914	0.00352685	0.00883993	0.0290363	-0.00225063	0.353942	-0.0249986	0.00431477	-0.00857257	-0.418371	0.0783777	-0.707222
a.t	-0.427929	0.021855	-0.0203653	-0.039889	-0.00456217	0.00539037	-0.0282102	-0.0206501	-0.040649	-0.0565369	0.00123929	-0.003527	-0.00884205	-0.0290364	0.00224958	-0.353942	0.024997	-0.00431406	0.00838601	0.41876	-0.0784021	-0.706992
		0.355282	0.370994
Importance of components:
	Comp.1	Comp.2	Comp.3	Comp.4	Comp.5	Comp.6	Comp.7	Comp.8	Comp.9	Comp.10	Comp.11	Comp.12	Comp.13	Comp.14	Comp.15	Comp.16	Comp.17	Comp.18	Comp.19	Comp.20	Comp.21	Comp.22
Standard deviation	2.32266	2.03448	1.90995	1.1243	1.07612	1.04842	1.0359	1.01584	0.918892	0.900877	0.86288	0.842668	0.151184	0.141005	0.133545	0.0990341	0.0753359	0.0728646	0.001031	0.000259052	0.000238938	1.36733e-05
Proportion of Variance	0.245215	0.188142	0.165814	0.0574564	0.0526382	0.0499626	0.0487769	0.0469063	0.0383801	0.0368899	0.0338437	0.0322768	0.00103894	0.00090374	0.000810649	0.000445807	0.000257977	0.00024133	4.83164e-08	3.05036e-09	2.59507e-09	8.49809e-12
Cumulative Proportion	0.245215	0.433357	0.599171	0.656627	0.709265	0.759228	0.808005	0.854911	0.893291	0.930181	0.964025	0.996302	0.99734	0.998244	0.999055	0.999501	0.999759	1	1	1	1	1
Pairwise comparisons using permutation MANOVAs on a distance matrix
data: dist(gain_comp_freq3[, 2:23], "euclidean") by gain_comp_freq3$probeType
100 permutations
	aCGH_list	IL_list
IL_list	0.0099	-
PB_list	0.0099	0.0099
P value adjustment method: fdr
Pairwise ANOVA results from platform-exclusive probe sets
results were filtered to show nucleotides/dinucleotides that differ between groups after Bonferroni correction of p<0.05 for 22 tests (0.0023288)
comparison	term	df	sumsq	meansq	statistic	p.value
aCGH_v_IL	gc	1	106	106	11.5	0.000709
aCGH_v_IL	t	1	378	378	6.8	0.00912
aCGH_v_PB	a	1	3159	3159	58.1	2.74e-14
aCGH_v_PB	g.c	1	2597	2597	45.5	1.63e-11
aCGH_v_PB	a.t	1	2597	2597	45.5	1.63e-11
aCGH_v_PB	gg	1	382	382	28.5	9.84e-08
aCGH_v_PB	aa	1	602	602	24.6	7.35e-07
aCGH_v_PB	ta	1	227	227	22.4	2.25e-06
aCGH_v_PB	cg	1	141	141	21.4	3.88e-06
aCGH_v_PB	g	1	799	799	17.6	2.76e-05
aCGH_v_PB	at	1	195	195	17.2	3.49e-05
aCGH_v_PB	ct	1	201	201	15.1	0.000102
aCGH_v_PB	ag	1	199	199	13	0.000321
aCGH_v_PB	c	1	515	515	11.2	0.000842
aCGH_v_PB	ca	1	157	157	10.9	0.000953
aCGH_v_PB	tg	1	144	144	9.53	0.00203
IL_v_PB	g.c	1	1531	1531	25.3	5.12e-07
IL_v_PB	a.t	1	1531	1531	25.3	5.12e-07
IL_v_PB	gc	1	226	226	23.2	1.48e-06
IL_v_PB	c	1	578	578	12.4	0.000442
IL_v_PB	a	1	541	541	9.91	0.00166
IL_v_PB	at	1	107	107	9.47	0.0021

## Sheet: all_probe_sets
PCA loadings:
	Comp.1	Comp.2	Comp.3	Comp.4	Comp.5	Comp.6	Comp.7	Comp.8	Comp.9	Comp.10	Comp.11	Comp.12	Comp.13	Comp.14	Comp.15	Comp.16	Comp.17	Comp.18	Comp.19	Comp.20	Comp.21	Comp.22
g	0.233863	0.237155	0.354604	0.029861	0.0126738	0.0127329	0.0339878	0.00678862	0.0539614	0.00423099	0.0628006	0.0480072	0.000739684	0.0285278	0.0108201	0.217496	0.532637	0.152877	0.00634831	0.532627	0.335687	9.71924e-05
a	-0.183977	0.366714	-0.25499	-0.00273579	-0.012997	-0.0386538	-0.0472724	0.00181502	-0.113657	0.0543587	0.0326481	0.0209931	-0.0058175	-0.0116953	-0.0199653	-0.192798	-0.139715	0.524842	-0.0102037	-0.215412	0.605095	-5.62121e-05
t	-0.24506	-0.336	0.225722	-0.0389541	0.00440988	0.0422913	0.020043	-0.0251102	0.0679769	-0.107449	-0.0302651	-0.0231547	-0.000484142	-0.0194275	0.0262029	-0.162785	0.155712	-0.525092	-0.0104387	-0.218992	0.615244	-5.78437e-05
c	0.24443	-0.262421	-0.323178	0.0169618	-0.00319364	-0.0173874	-0.00410231	0.0193391	-0.00450333	0.0561307	-0.0642623	-0.0447327	0.0061985	0.00632454	-0.0181019	0.178469	-0.547918	-0.141425	0.00641566	0.5378	0.338985	9.90364e-05
gg	0.190184	0.151788	0.248775	0.0389127	-0.000350696	-0.0961508	0.160723	-0.00751302	0.292198	0.0824718	0.106781	0.701454	-0.00032119	-0.0352415	-0.00224561	-0.317026	-0.277895	-0.0821532	-0.246733	0.00459572	-0.00255036	2.39592e-05
ga	0.0625059	0.341058	0.0903471	-0.317066	-0.23966	-0.306637	0.0651865	0.133341	0.148216	-0.162808	-0.0875726	-0.362459	-0.204056	0.313463	-0.384159	-0.0561947	-0.116525	-0.189851	-0.264158	0.00491612	-0.0027515	2.58602e-05
gt	-0.0354189	-0.0698577	0.321968	0.333667	-0.26047	0.370612	0.178821	-0.181096	-0.264284	0.281936	0.0644668	-0.187776	0.301186	0.176538	-0.333652	-0.0614068	-0.164578	0.0774529	-0.223755	0.00415225	-0.0023266	2.15419e-05
gc	0.240521	-0.0229923	0.0158667	0.0638179	0.617915	0.131667	-0.39051	0.0453748	-0.137885	-0.189219	0.0498554	-0.0653166	0.100197	0.436097	-0.00756943	-0.280851	0.0048994	-0.00395297	-0.206887	0.00385593	-0.00214663	1.98942e-05
ag	0.0751096	0.340268	0.0194372	-0.321621	0.0335672	0.419211	-0.110097	-0.158549	0.22685	0.125042	-0.010157	-0.291039	0.208536	-0.33019	0.384416	-0.021981	-0.112871	-0.16139	-0.262948	0.00488862	-0.00271455	2.49125e-05
aa	-0.175408	0.265632	-0.166226	-0.0597124	-0.023122	-0.0899424	-0.163322	-0.128346	-0.56587	0.0816067	-0.129258	0.35087	0.0190109	0.0243204	0.0103023	0.335039	0.0867953	-0.339213	-0.336241	0.00624738	-0.00350893	3.2183e-05
at	-0.258333	-0.00555085	-0.010139	0.0203404	0.336255	-0.216525	0.320775	0.556518	0.0914473	0.108307	0.0822085	-0.0766204	0.477386	-0.0694506	-0.00200367	0.208588	-0.00752908	0.012707	-0.225743	0.00418206	-0.00234595	2.13348e-05
ac	0.0286484	0.0226661	-0.324951	0.427664	-0.361725	-0.224719	-0.0481489	-0.174968	0.239079	-0.253345	0.195406	-0.0697695	0.293495	0.226092	0.328356	-0.0373363	0.16631	-0.0706559	-0.228826	0.00426384	-0.00237245	2.14662e-05
tg	-0.00182771	-0.067528	0.367623	0.312169	-0.167562	-0.145925	-0.291536	0.39315	-0.19426	-0.0209185	-0.0732038	-0.157863	-0.337692	-0.21633	0.364116	-0.0199376	-0.184711	0.104052	-0.258202	0.00480277	-0.00267099	2.54233e-05
ta	-0.271199	-0.022634	-0.0212687	0.209576	0.336445	-0.128734	0.0091714	-0.345444	0.313266	0.425197	0.18933	-0.135297	-0.444891	0.103406	-0.00495333	0.211648	-0.00690337	0.00294989	-0.213972	0.0039762	-0.00222783	2.11944e-05
tt	-0.225921	-0.219036	0.14029	-0.104135	0.0439978	0.15072	0.0522968	-0.220264	0.187515	-0.514236	-0.370351	0.13329	0.0112753	0.0268033	-0.0249295	0.306473	-0.107155	0.354588	-0.327676	0.00606822	-0.00341403	3.17856e-05
tc	0.0334042	-0.314431	-0.0899402	-0.455172	-0.172752	0.1549	0.27295	0.128854	-0.18349	0.117549	0.344647	0.0634434	-0.200611	0.339693	0.335941	-0.0381232	0.104589	0.172726	-0.242418	0.00451746	-0.00251779	2.32185e-05
cg	0.232017	-0.0186057	-0.00673534	0.0486059	0.241587	-0.258969	0.477769	-0.326635	-0.345812	-0.279507	0.137006	-0.205836	-0.0861103	-0.393253	0.0100162	-0.185176	0.0175091	0.00348138	-0.165522	0.00308211	-0.00171463	1.61231e-05
ca	0.0348571	0.0359944	-0.363594	0.231336	-0.0304847	0.48076	0.0478247	0.326732	0.105759	-0.192293	0.167739	0.0705582	-0.313099	-0.251908	-0.342679	-0.00938467	0.196199	-0.0942627	-0.250961	0.00467376	-0.00261808	2.46046e-05
ct	0.0643897	-0.330703	-0.00319354	-0.264535	-0.11889	-0.259484	-0.482958	-0.0996508	0.051605	0.114276	0.301037	0.0135986	0.204409	-0.343661	-0.346374	-0.0273358	0.121865	0.169437	-0.247243	0.00458605	-0.00257112	2.38794e-05
cc	0.190949	-0.178069	-0.221974	0.0276433	-0.018551	-0.0833194	0.100482	0.028719	0.0641456	0.376802	-0.683956	-0.0257488	-0.00276471	-0.0218746	0.0113177	-0.293733	0.309035	0.0787728	-0.24577	0.00458349	-0.00255215	2.33677e-05
g.c	0.428456	-0.0248021	0.0252061	0.0418863	0.00841779	-0.00429834	0.0266057	0.0234606	0.04405	0.0542937	-0.00185601	0.00252881	0.00622065	0.0311268	-0.00662322	0.354436	-0.0183602	0.00894505	-0.00897899	-0.40752	0.11752	-0.70719
a.t	-0.428456	0.024802	-0.0252061	-0.041886	-0.00841765	0.00429819	-0.0266059	-0.0234605	-0.04405	-0.0542938	0.00185615	-0.0025289	-0.0062222	-0.031127	0.00662242	-0.354436	0.018359	-0.00894452	0.00884818	0.407802	-0.117554	-0.707023
Importance of components:
	Comp.1	Comp.2	Comp.3	Comp.4	Comp.5	Comp.6	Comp.7	Comp.8	Comp.9	Comp.10	Comp.11	Comp.12	Comp.13	Comp.14	Comp.15	Comp.16	Comp.17	Comp.18	Comp.19	Comp.20	Comp.21	Comp.22
Standard deviation	2.31783	2.03991	1.91279	1.11692	1.07716	1.05054	1.03069	1.01109	0.921861	0.898265	0.866641	0.850232	0.150787	0.140529	0.133159	0.0989711	0.0749293	0.0730447	0.00102744	0.0002635	0.000240276	1.17745e-05
Proportion of Variance	0.244196	0.189147	0.166308	0.0567053	0.0527393	0.0501652	0.0482873	0.0464679	0.0386285	0.0366764	0.0341394	0.0328588	0.00103348	0.000897658	0.000805967	0.00044524	0.0002552	0.000242524	4.7983e-08	3.15602e-09	2.62421e-09	6.30171e-12
Cumulative Proportion	0.244196	0.433343	0.599652	0.656357	0.709096	0.759262	0.807549	0.854017	0.892645	0.929322	0.963461	0.99632	0.997353	0.998251	0.999057	0.999502	0.999757	1	1	1	1	1
Pairwise comparisons using permutation MANOVAs on a distance matrix
data: dist(gain_comp_freq[, 3:24], "euclidean") by gain_comp_freq$probeType
100 permutations
	aCGH_list	IL_aCGH_list	IL_list	IL_PB_aCGH_list	IL_PB_list	PB_aCGH_list
IL_aCGH_list	0.016	-	-	-	-	-
IL_list	0.016	0.016	-	-	-	-
IL_PB_aCGH_list	0.016	0.042	0.03	-	-	-
IL_PB_list	0.016	0.016	0.426	0.146	-	-
PB_aCGH_list	0.052	0.016	0.142	0.016	0.058	-
PB_list	0.016	0.058	0.016	0.016	0.016	0.016
P value adjustment method: fdr
